# Supplementary material for: Regulatory relationship between quality variation and environment of Cistanche deserticola in three ecotypes based on soil microbiome analysis
Source: Sci Rep. 2020 Apr 20;10:6662. doi: 10.1038/s41598-020-63607-2 (PMC7170941; doi:10.1038/s41598-020-63607-2)
Supplement: Supplementary file 2 — Supplementary Dataset 1. [file 41598_2020_63607_MOESM2_ESM.xlsx]

## Sheet: File S1 
Pathway3_level	AL1	AL2	AL3	AL4	AL5	AL6	BJ1	BJ2	BJ3	BJ4	BJ5	GJ1	GJ2	GJ3	GS1	GS2	GS3	GS4	TL1	TL2	TL3	TL4	TL5	Pathway1_level	Pathway1	Pathway2_level	Pathway2	Pathway3	KO
ko00010	0.00880763	0.00780525	0.0090832	0.00857829	0.00849888	0.00807423	0.00910988	0.00987468	0.00966301	0.00835953	0.00986112	0.00920024	0.00869788	0.00914043	0.00878821	0.00894731	0.00878155	0.0082966	0.00890757	0.00822355	0.00875234	0.0087154	0.00909218	ko09100	Metabolism	ko09101	Carbohydrate metabolism	Glycolysis / Gluconeogenesis	[PATH:ko00010]
ko00020	0.00670177	0.00689991	0.00681324	0.00676353	0.00676398	0.00693347	0.00587374	0.00678064	0.00692443	0.00548679	0.00691473	0.00641098	0.00638874	0.00617898	0.00666932	0.00657407	0.00697306	0.00582097	0.00668265	0.00685385	0.00655236	0.00682841	0.00700922	ko09100	Metabolism	ko09101	Carbohydrate metabolism	Citrate cycle (TCA cycle)	[PATH:ko00020]
ko00030	0.00925534	0.00878486	0.00957477	0.00928842	0.00927036	0.00865847	0.0103194	0.00937382	0.00947379	0.00955389	0.00929941	0.0110843	0.0102058	0.0110926	0.00952047	0.00969475	0.0092565	0.00956785	0.00982264	0.00887753	0.00936918	0.00931305	0.00912959	ko09100	Metabolism	ko09101	Carbohydrate metabolism	Pentose phosphate pathway	[PATH:ko00030]
ko00040	0.00655789	0.00503719	0.00661044	0.00684859	0.00753963	0.00529903	0.00567555	0.00569274	0.00605556	0.00433046	0.0056372	0.00671581	0.00690124	0.006684	0.00629401	0.00613878	0.00618329	0.00480564	0.00775364	0.00563748	0.00667837	0.00648691	0.00587077	ko09100	Metabolism	ko09101	Carbohydrate metabolism	Pentose and glucuronate interconversions	[PATH:ko00040]
ko00051	0.0130217	0.0121566	0.0130952	0.0127488	0.0129017	0.0128891	0.0124002	0.0126356	0.0129641	0.0128964	0.0125847	0.0116698	0.011803	0.011499	0.0129661	0.0126688	0.0127967	0.0126527	0.0130621	0.0131068	0.0131876	0.0132205	0.0128828	ko09100	Metabolism	ko09101	Carbohydrate metabolism	Fructose and mannose metabolism	[PATH:ko00051]
ko00052	0.00549741	0.00437101	0.00604991	0.00529155	0.00569232	0.00472683	0.00492328	0.00633256	0.00621693	0.00429857	0.00655142	0.00544756	0.00544558	0.00516414	0.00552683	0.00514862	0.00596458	0.00491901	0.00572555	0.00458776	0.00525446	0.00518065	0.00574936	ko09100	Metabolism	ko09101	Carbohydrate metabolism	Galactose metabolism	[PATH:ko00052]
ko00053	0.00310184	0.00257877	0.00325359	0.00297718	0.00286396	0.00278113	0.00338536	0.0030651	0.00319434	0.00202944	0.00296699	0.0047179	0.0043608	0.0047508	0.0032933	0.0033703	0.00291579	0.00214693	0.00344657	0.00290053	0.00328557	0.00323318	0.00287289	ko09100	Metabolism	ko09101	Carbohydrate metabolism	Ascorbate and aldarate metabolism	[PATH:ko00053]
ko00061	0.00930585	0.00917187	0.00930342	0.00921094	0.00956347	0.00900179	0.00784948	0.00910104	0.00935854	0.0078337	0.00930342	0.0078614	0.00853774	0.00763041	0.00917918	0.00848387	0.00948196	0.00869183	0.00897637	0.00888763	0.00863427	0.00904919	0.00930061	ko09100	Metabolism	ko09103	Lipid metabolism	Fatty acid biosynthesis	[PATH:ko00061]
ko00062	3.54644e-05	2.97114e-05	3.66269e-05	2.81335e-05	2.92254e-05	4.0508e-05	2.71807e-05	3.37863e-05	3.18364e-05	2.43604e-05	3.06678e-05	3.73709e-05	4.37855e-05	3.53441e-05	3.78566e-05	3.02132e-05	3.7352e-05	2.65795e-05	3.3803e-05	3.68631e-05	3.94175e-05	3.80256e-05	3.49832e-05	ko09100	Metabolism	ko09103	Lipid metabolism	Fatty acid elongation	[PATH:ko00062]
ko00071	0.00481916	0.00477862	0.0056782	0.0047179	0.00501145	0.00522102	0.00357065	0.00460146	0.00457071	0.00294384	0.0046688	0.00439117	0.00489661	0.00421828	0.00503871	0.00423802	0.00606538	0.00448828	0.00465977	0.00467206	0.00447268	0.00485019	0.00589658	ko09100	Metabolism	ko09103	Lipid metabolism	Fatty acid degradation	[PATH:ko00071]
ko00072	0.000927826	0.000811236	0.000905383	0.000868906	0.000861758	0.000965138	0.000733767	0.000794038	0.000793367	0.000562066	0.000755084	0.000869752	0.000944216	0.000872406	0.000956939	0.000868812	0.00101461	0.000710615	0.00088862	0.000909839	0.000935125	0.000978661	0.000997596	ko09100	Metabolism	ko09103	Lipid metabolism	Synthesis and degradation of ketone bodies	[PATH:ko00072]
ko00100	0.000195244	0.000198857	0.000258528	0.000205094	0.000238428	0.000249618	0.000103675	0.000151431	0.000166187	0.000100915	0.000154261	0.000139808	0.000194725	0.000116397	0.00022163	0.000151406	0.000303004	0.000217512	0.000199134	0.000193302	0.000156229	0.000208122	0.000281918	ko09100	Metabolism	ko09103	Lipid metabolism	Steroid biosynthesis	[PATH:ko00100]
ko00120	0.000288779	0.000231105	0.000281864	0.000249165	0.000247381	0.000281068	0.000236311	0.000253794	0.000226385	0.000174074	0.000226486	0.000235412	0.000257067	0.000236575	0.000289701	0.000254395	0.00030747	0.000216014	0.000260574	0.000281063	0.000295141	0.000296921	0.000307191	ko09100	Metabolism	ko09103	Lipid metabolism	Primary bile acid biosynthesis	[PATH:ko00120]
ko00121	0.000225247	0.000164038	0.000218435	0.000191061	0.000183586	0.000204681	0.000199936	0.000197155	0.000168543	0.000138686	0.000163783	0.000182134	0.000208361	0.000188236	0.00021975	0.00020313	0.000233198	0.000167986	0.000193147	0.000210457	0.000220266	0.000229748	0.00024137	ko09100	Metabolism	ko09103	Lipid metabolism	Secondary bile acid biosynthesis	[PATH:ko00121]
ko00130	0.00746659	0.00750535	0.00803742	0.00756145	0.00752282	0.00755812	0.00904657	0.00782437	0.00787676	0.0114177	0.00821976	0.00772487	0.00777817	0.00750031	0.0076354	0.00735305	0.00809208	0.0111801	0.00772357	0.00759835	0.00743784	0.00774681	0.0080322	ko09100	Metabolism	ko09108	Metabolism of cofactors and vitamins	Ubiquinone and other terpenoid-quinone biosynthesis	[PATH:ko00130]
ko00140	0.00159932	0.00145306	0.00178707	0.00158487	0.00170055	0.00171455	0.00104047	0.00127885	0.00131925	0.00088816	0.00126963	0.00121826	0.00145865	0.00115912	0.00176444	0.00132201	0.00210969	0.00151899	0.00156727	0.00144976	0.00139059	0.00165918	0.00193022	ko09100	Metabolism	ko09103	Lipid metabolism	Steroid hormone biosynthesis	[PATH:ko00140]
ko00190	0.0184125	0.0195028	0.0173149	0.0188826	0.0187702	0.0190694	0.0189126	0.0173071	0.0173788	0.022123	0.0173498	0.0162424	0.0175029	0.015965	0.0183077	0.0181805	0.017239	0.0205881	0.0185438	0.019507	0.0184289	0.0186611	0.0176259	ko09100	Metabolism	ko09102	Energy metabolism	Oxidative phosphorylation	[PATH:ko00190]
ko00195	0.00244056	0.00262418	0.00231178	0.00274243	0.00260587	0.00234855	0.00844365	0.00306176	0.00290188	0.01682	0.00375363	0.00254893	0.00239678	0.00258642	0.00257817	0.00243487	0.00293779	0.0144821	0.00297863	0.00269866	0.00269761	0.00311441	0.00250471	ko09100	Metabolism	ko09102	Energy metabolism	Photosynthesis	[PATH:ko00195]
ko00196	7.4499e-05	0.000170852	5.53806e-05	0.000150532	0.000114471	9.80894e-05	0.00162161	0.000140913	7.31334e-05	0.00377677	0.00029853	0.000113603	5.33145e-05	0.000133015	0.000101872	7.17501e-05	0.000213274	0.0032191	0.00016869	0.00013938	0.000102209	0.000223919	9.41624e-05	ko09100	Metabolism	ko09102	Energy metabolism	Photosynthesis - antenna proteins	[PATH:ko00196]
ko00230	0.0315998	0.0305149	0.0315327	0.031455	0.0308765	0.0306119	0.0338578	0.0342797	0.034517	0.0355032	0.0350412	0.0333398	0.032459	0.03276	0.0318068	0.0321251	0.0309161	0.033693	0.0320784	0.0314221	0.0320489	0.0319788	0.0309042	ko09100	Metabolism	ko09104	Nucleotide metabolism	Purine metabolism	[PATH:ko00230]
ko00232	0.000147289	0.000109277	0.000154202	0.000126796	0.000119227	0.000135562	0.00015195	0.000158453	0.000166208	8.09702e-05	0.000164727	0.000263905	0.000238304	0.000262719	0.000161654	0.00014791	0.000145737	9.97358e-05	0.000152102	0.000135432	0.000145716	0.000162979	0.000133106	ko09100	Metabolism	ko09110	Biosynthesis of other secondary metabolites	Caffeine metabolism	[PATH:ko00232]
ko00240	0.0203403	0.0216803	0.0202551	0.0206488	0.0206968	0.0199485	0.0217556	0.0223354	0.0224767	0.0242075	0.0230775	0.0196656	0.0195523	0.0190707	0.020095	0.0203344	0.0202246	0.0229879	0.0205051	0.0205852	0.0205772	0.0202973	0.0201528	ko09100	Metabolism	ko09104	Nucleotide metabolism	Pyrimidine metabolism	[PATH:ko00240]
ko00250	0.0108714	0.010967	0.0110661	0.0109744	0.0108874	0.0110128	0.0110223	0.0112795	0.0114633	0.0119187	0.0116182	0.0108109	0.0107658	0.0106212	0.0109485	0.0108228	0.0112473	0.0118681	0.0111124	0.0111139	0.0108989	0.0110876	0.0111518	ko09100	Metabolism	ko09105	Amino acid metabolism	Alanine, aspartate and glutamate metabolism	[PATH:ko00250]
ko00253	0.000437409	0.00039168	0.000358659	0.000399849	0.000377949	0.000377811	0.00051761	0.000357418	0.000369171	0.000543596	0.000316351	0.000432615	0.000456464	0.000469353	0.000414308	0.000465008	0.000315623	0.000455142	0.000390039	0.000421014	0.000466435	0.00042636	0.000315092	ko09100	Metabolism	ko09109	Metabolism of terpenoids and polyketides	Tetracycline biosynthesis	[PATH:ko00253]
ko00260	0.0169088	0.0163423	0.0159069	0.0164971	0.0159528	0.0158053	0.0174958	0.0161024	0.0165676	0.0160362	0.0160788	0.0195177	0.0178539	0.0197446	0.0172063	0.0171652	0.0158918	0.0155179	0.0171835	0.0162211	0.0167462	0.0170828	0.0155084	ko09100	Metabolism	ko09105	Amino acid metabolism	Glycine, serine and threonine metabolism	[PATH:ko00260]
ko00270	0.010364	0.0113657	0.0104277	0.0107235	0.0109371	0.0103702	0.0114205	0.0111754	0.0113554	0.0124049	0.0114377	0.0105994	0.010498	0.0104306	0.0101739	0.0106968	0.0105627	0.0120183	0.0106328	0.0105988	0.0106584	0.0102874	0.0102919	ko09100	Metabolism	ko09105	Amino acid metabolism	Cysteine and methionine metabolism	[PATH:ko00270]
ko00280	0.0093886	0.00991663	0.0091185	0.00932952	0.00957195	0.0101048	0.00700751	0.00822614	0.00841688	0.00622396	0.0082146	0.00794454	0.00897692	0.00772879	0.00937931	0.00850386	0.0107425	0.00801397	0.00911315	0.00940857	0.00895856	0.00994499	0.0104682	ko09100	Metabolism	ko09105	Amino acid metabolism	Valine, leucine and isoleucine degradation	[PATH:ko00280]
ko00281	0.00534058	0.00514547	0.00598898	0.00521506	0.00553219	0.00570034	0.00354657	0.00448084	0.00434095	0.0029538	0.00439674	0.00408871	0.00502027	0.00400769	0.00561047	0.00435906	0.00674317	0.00487372	0.00506202	0.00501792	0.00471859	0.00550148	0.00658591	ko09100	Metabolism	ko09109	Metabolism of terpenoids and polyketides	Geraniol degradation	[PATH:ko00281]
ko00290	0.00481923	0.00445723	0.00487795	0.00490461	0.00479315	0.00477979	0.00546146	0.00492462	0.00496699	0.0057093	0.00499109	0.00545152	0.00529052	0.00543628	0.0049948	0.0049943	0.00493947	0.00556964	0.00524827	0.00491614	0.00514287	0.00504728	0.00482886	ko09100	Metabolism	ko09105	Amino acid metabolism	Valine, leucine and isoleucine biosynthesis	[PATH:ko00290]
ko00300	0.00942723	0.00957739	0.00922095	0.00961403	0.00976961	0.00912532	0.00941136	0.00960157	0.00964353	0.00958726	0.00964932	0.00909177	0.00900571	0.00902648	0.00936511	0.00922457	0.00948903	0.0096369	0.00975793	0.00929803	0.00940965	0.00947478	0.00968781	ko09100	Metabolism	ko09105	Amino acid metabolism	Lysine biosynthesis	[PATH:ko00300]
ko00310	0.00633522	0.00770375	0.00620126	0.00647426	0.00676467	0.00686193	0.00583315	0.00582734	0.00630848	0.00491808	0.00579905	0.0069222	0.00686972	0.00678092	0.00607733	0.00645519	0.00606327	0.00503737	0.00639084	0.00682249	0.00632298	0.00634056	0.00613513	ko09100	Metabolism	ko09105	Amino acid metabolism	Lysine degradation	[PATH:ko00310]
ko00311	0.00217833	0.00340198	0.001935	0.00237683	0.00267677	0.00236672	0.00135447	0.00180122	0.00198975	0.00136221	0.00182665	0.00129202	0.00171607	0.00125783	0.00190851	0.00205197	0.00201525	0.00154935	0.00200444	0.0024458	0.00217181	0.00207192	0.00187836	ko09100	Metabolism	ko09110	Biosynthesis of other secondary metabolites	Penicillin and cephalosporin biosynthesis	[PATH:ko00311]
ko00330	0.019477	0.0200179	0.0189071	0.019413	0.0185989	0.0197146	0.0215885	0.0180577	0.0183359	0.0200314	0.0174812	0.0231248	0.0213711	0.02386	0.0200914	0.0205351	0.0205845	0.0202518	0.0199423	0.0196513	0.0198064	0.0205349	0.0195955	ko09100	Metabolism	ko09105	Amino acid metabolism	Arginine and proline metabolism	[PATH:ko00330]
ko00331	1.99805e-05	1.40736e-05	2.46164e-05	1.54543e-05	1.70259e-05	1.45687e-05	1.23139e-05	3.70758e-05	3.45972e-05	1.01748e-05	4.45968e-05	2.37045e-05	1.50738e-05	2.02162e-05	1.58553e-05	1.28271e-05	2.34177e-05	1.8054e-05	1.55815e-05	1.18072e-05	1.16827e-05	1.62323e-05	2.78993e-05	ko09100	Metabolism	ko09110	Biosynthesis of other secondary metabolites	Clavulanic acid biosynthesis	[PATH:ko00331]
ko00340	0.00872744	0.00928507	0.00810025	0.00896507	0.00902881	0.00871576	0.00884195	0.0080148	0.00833122	0.00936002	0.00792214	0.00781544	0.00882734	0.00799792	0.00867275	0.00878866	0.00831495	0.00892262	0.00888682	0.00909975	0.0092213	0.00897208	0.00798125	ko09100	Metabolism	ko09105	Amino acid metabolism	Histidine metabolism	[PATH:ko00340]
ko00350	0.00666287	0.00645805	0.00674717	0.0064169	0.00642101	0.006438	0.00557014	0.00647437	0.00645589	0.00466521	0.00644434	0.00605886	0.00621571	0.00609194	0.00683164	0.00627293	0.00692063	0.00538113	0.00631685	0.00631188	0.00657409	0.00662794	0.00671948	ko09100	Metabolism	ko09105	Amino acid metabolism	Tyrosine metabolism	[PATH:ko00350]
ko00360	0.00733324	0.00815558	0.00739904	0.00713272	0.00729531	0.00742928	0.0057656	0.00694486	0.00705687	0.00479255	0.00697438	0.0064873	0.00671216	0.00639368	0.00740405	0.00677774	0.007794	0.00594742	0.0068755	0.00716552	0.00714164	0.00714079	0.00774808	ko09100	Metabolism	ko09105	Amino acid metabolism	Phenylalanine metabolism	[PATH:ko00360]
ko00361	0.00203907	0.00196256	0.00215825	0.00194709	0.00198929	0.00201789	0.00149884	0.00187796	0.00182528	0.00145685	0.00194736	0.00161762	0.00180423	0.0015369	0.00210371	0.00172346	0.00224867	0.00191586	0.00187628	0.00188281	0.00187855	0.00196356	0.00217794	ko09100	Metabolism	ko09111	Xenobiotics biodegradation and metabolism	Chlorocyclohexane and chlorobenzene degradation	[PATH:ko00361]
ko00362	0.00711145	0.00649596	0.00738222	0.00678029	0.00680242	0.00708545	0.00542237	0.00652601	0.00635234	0.00410081	0.00640672	0.00650372	0.00684536	0.0064802	0.00738519	0.00641478	0.00799696	0.00569702	0.00673919	0.00662551	0.00677408	0.00718096	0.00793932	ko09100	Metabolism	ko09111	Xenobiotics biodegradation and metabolism	Benzoate degradation	[PATH:ko00362]
ko00363	0.0037504	0.00345725	0.0042481	0.00368054	0.0039705	0.00372073	0.00275902	0.00348628	0.00347919	0.00235188	0.00352133	0.00318265	0.0036243	0.00307276	0.00397332	0.00319767	0.00443369	0.00346246	0.00371426	0.00337121	0.00338371	0.00365168	0.00435755	ko09100	Metabolism	ko09111	Xenobiotics biodegradation and metabolism	Bisphenol degradation	[PATH:ko00363]
ko00364	0.000665409	0.00075474	0.000715723	0.00067237	0.000699225	0.000701433	0.00046713	0.000555823	0.000537523	0.000432752	0.000563829	0.000488437	0.000579952	0.000477176	0.00066997	0.000564448	0.000696234	0.000572308	0.000640724	0.000663991	0.000614168	0.00061383	0.000701315	ko09100	Metabolism	ko09111	Xenobiotics biodegradation and metabolism	Fluorobenzoate degradation	[PATH:ko00364]
ko00380	0.00346703	0.00364561	0.00365062	0.00342011	0.00353964	0.00357868	0.0025773	0.00336135	0.00356639	0.00203185	0.00343196	0.0030585	0.00322093	0.00289749	0.00350631	0.00327098	0.00386315	0.00274384	0.00329558	0.00337852	0.00331056	0.00342053	0.00383479	ko09100	Metabolism	ko09105	Amino acid metabolism	Tryptophan metabolism	[PATH:ko00380]
ko00400	0.0103519	0.0109358	0.0105049	0.0107687	0.0106919	0.010411	0.0117448	0.0112751	0.0113736	0.0135512	0.0118047	0.0108827	0.0104423	0.0106578	0.0103385	0.0105634	0.0105263	0.01287	0.011012	0.0108585	0.0105934	0.0105852	0.01053	ko09100	Metabolism	ko09105	Amino acid metabolism	Phenylalanine, tyrosine and tryptophan biosynthesis	[PATH:ko00400]
ko00401	0.000731661	0.000776868	0.000681344	0.000749321	0.000704014	0.000716606	0.000798731	0.000741442	0.00073448	0.000789852	0.000737581	0.000800816	0.000770087	0.000803477	0.000727062	0.000781958	0.000671756	0.000719078	0.000739383	0.00077372	0.000758328	0.000753132	0.000665496	ko09100	Metabolism	ko09110	Biosynthesis of other secondary metabolites	Novobiocin biosynthesis	[PATH:ko00401]
ko00410	0.00233078	0.00228041	0.0024569	0.00227426	0.00227207	0.00243822	0.00211369	0.0022431	0.00222722	0.00180693	0.00224919	0.00254576	0.00248666	0.0025506	0.0024306	0.00220022	0.00266596	0.00216493	0.00233697	0.00231262	0.00226292	0.00245361	0.00261224	ko09100	Metabolism	ko09106	Metabolism of other amino acids	beta-Alanine metabolism	[PATH:ko00410]
ko00430	0.00235133	0.00233951	0.00246396	0.00231618	0.0023273	0.00230696	0.00211763	0.00224165	0.00225379	0.00186404	0.0022617	0.0024385	0.00242289	0.00242398	0.00245841	0.00220002	0.00253943	0.00217368	0.00238979	0.00223657	0.00218244	0.00233596	0.00249519	ko09100	Metabolism	ko09106	Metabolism of other amino acids	Taurine and hypotaurine metabolism	[PATH:ko00430]
ko00440	0.00199972	0.00163668	0.00179803	0.00182087	0.00160846	0.00189989	0.00174126	0.0016259	0.00162428	0.00138739	0.00148083	0.00177652	0.00190226	0.0019223	0.00214161	0.00205262	0.00173135	0.00132156	0.00178602	0.00202541	0.00224238	0.00211339	0.00159005	ko09100	Metabolism	ko09106	Metabolism of other amino acids	Phosphonate and phosphinate metabolism	[PATH:ko00440]
ko00450	0.00486093	0.00494781	0.00542764	0.00491082	0.00495463	0.00489033	0.00554708	0.00512049	0.00517438	0.00634001	0.00524012	0.00499457	0.00489777	0.00490586	0.00493787	0.00486928	0.00537445	0.00632194	0.00507877	0.00489773	0.00490582	0.00494375	0.00519623	ko09100	Metabolism	ko09106	Metabolism of other amino acids	Selenocompound metabolism	[PATH:ko00450]
ko00460	0.00170294	0.00172557	0.00176077	0.00174638	0.00185583	0.00167054	0.00148309	0.00185176	0.00186802	0.0014528	0.001954	0.00158621	0.00180731	0.00152806	0.00167158	0.00162387	0.00180894	0.00161236	0.00175576	0.0016579	0.00169272	0.00165436	0.00173932	ko09100	Metabolism	ko09106	Metabolism of other amino acids	Cyanoamino acid metabolism	[PATH:ko00460]
ko00471	0.00201768	0.00190015	0.00217831	0.00199972	0.00212547	0.00199452	0.00185174	0.00243943	0.00245231	0.0021839	0.00260662	0.00185311	0.00189948	0.00171581	0.00196077	0.00180231	0.00217219	0.00228166	0.00206789	0.00190497	0.00189378	0.00203441	0.00229681	ko09100	Metabolism	ko09106	Metabolism of other amino acids	D-Glutamine and D-glutamate metabolism	[PATH:ko00471]
ko00472	7.57801e-05	8.08186e-05	6.47019e-05	7.4642e-05	7.30591e-05	7.72329e-05	9.46403e-05	6.0268e-05	5.53989e-05	0.00012685	5.53155e-05	4.56416e-05	7.26488e-05	4.83268e-05	7.84515e-05	7.44726e-05	6.47404e-05	0.000115016	6.48684e-05	7.81906e-05	8.18907e-05	7.15446e-05	6.00548e-05	ko09100	Metabolism	ko09106	Metabolism of other amino acids	D-Arginine and D-ornithine metabolism	[PATH:ko00472]
ko00473	0.00315337	0.00272945	0.00314181	0.0030897	0.00326088	0.00276446	0.00263337	0.00373746	0.00370424	0.00278592	0.00400613	0.00263169	0.00274429	0.00240982	0.00310349	0.00282714	0.00335097	0.00298609	0.00324861	0.00269976	0.00289448	0.00299599	0.00332121	ko09100	Metabolism	ko09106	Metabolism of other amino acids	D-Alanine metabolism	[PATH:ko00473]
ko00480	0.00890533	0.00796435	0.00913046	0.00867988	0.00833296	0.00872817	0.00908696	0.00876435	0.00896581	0.0100024	0.00903067	0.00897184	0.0096207	0.00881609	0.00928185	0.00884608	0.00897016	0.00981343	0.00872408	0.00875833	0.00917876	0.00923125	0.00831078	ko09100	Metabolism	ko09106	Metabolism of other amino acids	Glutathione metabolism	[PATH:ko00480]
ko00500	0.0185185	0.0180697	0.0207387	0.0190302	0.0201905	0.0191112	0.0158131	0.0211376	0.0205222	0.0198338	0.0229516	0.0143713	0.0150231	0.0130128	0.0185797	0.0162869	0.0212864	0.0217818	0.0189144	0.0178467	0.0158991	0.017188	0.0219225	ko09100	Metabolism	ko09101	Carbohydrate metabolism	Starch and sucrose metabolism	[PATH:ko00500]
ko00510	0.00140928	0.00166614	0.00132734	0.00136724	0.00144961	0.00145802	0.00105481	0.00134952	0.00143093	0.00141963	0.0014677	0.000851239	0.00103802	0.000730425	0.00130615	0.00119247	0.00141199	0.00153839	0.00121202	0.00139807	0.00120328	0.00127127	0.00137327	ko09100	Metabolism	ko09107	Glycan biosynthesis and metabolism	N-Glycan biosynthesis	[PATH:ko00510]
ko00511	0.00248129	0.00214658	0.00221991	0.00308324	0.00412362	0.00165759	0.00161524	0.00264917	0.00262985	0.00133768	0.0027298	0.00123737	0.00179777	0.0010697	0.00194562	0.00207029	0.0021775	0.00170663	0.00325813	0.00187927	0.00257521	0.00208613	0.00222547	ko09100	Metabolism	ko09107	Glycan biosynthesis and metabolism	Other glycan degradation	[PATH:ko00511]
ko00513	2.45302e-06	3.69585e-06	2.85186e-06	2.11995e-06	2.67009e-06	1.25047e-05	1.2939e-06	2.57746e-06	2.65135e-06	7.79994e-06	2.47909e-06	1.59899e-06	9.03467e-06	9.12607e-07	3.34656e-06	2.30646e-06	3.5569e-06	2.80863e-06	2.01412e-06	8.34842e-06	3.2143e-06	3.42122e-06	5.00636e-06	ko09100	Metabolism	ko09107	Glycan biosynthesis and metabolism	Various types of N-glycan biosynthesis	[PATH:ko00513]
ko00520	0.0169362	0.0169969	0.016546	0.0175201	0.018604	0.0162987	0.0164669	0.0176161	0.0176749	0.0191651	0.0183054	0.0142218	0.0151424	0.0136425	0.016085	0.0159509	0.016777	0.0188068	0.0178209	0.0166014	0.0166577	0.0166058	0.017047	ko09100	Metabolism	ko09101	Carbohydrate metabolism	Amino sugar and nucleotide sugar metabolism	[PATH:ko00520]
ko00521	0.0028628	0.00291614	0.002749	0.00293657	0.00307429	0.00288599	0.0024118	0.00281319	0.00290511	0.00291968	0.00300116	0.00229104	0.00247962	0.00217508	0.00278815	0.00254077	0.00301301	0.00307783	0.00292735	0.00279256	0.00258035	0.00282674	0.00300161	ko09100	Metabolism	ko09110	Biosynthesis of other secondary metabolites	Streptomycin biosynthesis	[PATH:ko00521]
ko00522	0.00227208	0.00199249	0.00305146	0.00196816	0.00250584	0.00231392	0.00079359	0.00230533	0.00208822	0.00103425	0.00261949	0.00141387	0.0015488	0.00100616	0.00224985	0.000963358	0.00337581	0.00259773	0.00185425	0.00151547	0.000938995	0.00180531	0.00329537	ko09100	Metabolism	ko09109	Metabolism of terpenoids and polyketides	Biosynthesis of 12-, 14- and 16-membered macrolides	[PATH:ko00522]
ko00523	0.00121308	0.00124752	0.00120258	0.00128547	0.00135657	0.00128426	0.00113564	0.0012242	0.00132857	0.00143732	0.00129945	0.00100992	0.00121296	0.00098018	0.00120293	0.00116524	0.00126687	0.00148432	0.00125797	0.00121091	0.00117744	0.00120325	0.00126515	ko09100	Metabolism	ko09109	Metabolism of terpenoids and polyketides	Polyketide sugar unit biosynthesis	[PATH:ko00523]
ko00524	0.000279727	0.000230153	0.000273076	0.000269886	0.000283187	0.000236372	0.000242453	0.000315933	0.000302594	0.00024129	0.000337313	0.000268286	0.000242949	0.000251244	0.000271082	0.000244354	0.000302203	0.000272402	0.000285093	0.000228401	0.000233145	0.000256484	0.000306762	ko09100	Metabolism	ko09110	Biosynthesis of other secondary metabolites	Neomycin, kanamycin and gentamicin biosynthesis	[PATH:ko00524]
ko00531	0.00057451	0.000431775	0.000343059	0.000855251	0.00121664	0.000347029	0.000238982	0.000300525	0.000502541	0.000156129	0.00031426	0.000234109	0.000487405	0.00021853	0.000416051	0.000414888	0.000363915	0.000226118	0.00104245	0.000421887	0.000618548	0.000454038	0.000380536	ko09100	Metabolism	ko09107	Glycan biosynthesis and metabolism	Glycosaminoglycan degradation	[PATH:ko00531]
ko00532	0.00010114	8.91138e-05	7.86859e-05	0.000117433	0.000130241	9.95056e-05	9.6736e-05	7.41554e-05	8.55343e-05	0.000126725	6.87485e-05	5.08601e-05	9.24812e-05	5.57229e-05	0.000103546	0.000100583	8.94777e-05	0.000114035	0.000129815	9.51683e-05	0.000115028	9.75765e-05	9.27456e-05	ko09100	Metabolism	ko09107	Glycan biosynthesis and metabolism	Glycosaminoglycan biosynthesis - chondroitin sulfate / dermatan sulfate	[PATH:ko00532]
ko00540	0.00478918	0.00631447	0.00454917	0.00525519	0.00509671	0.00526182	0.00658037	0.00306286	0.00396724	0.00582574	0.0023913	0.00682902	0.00706939	0.00743845	0.00474752	0.00640289	0.0032524	0.00466627	0.00506349	0.00588199	0.00602528	0.00503119	0.00300474	ko09100	Metabolism	ko09107	Glycan biosynthesis and metabolism	Lipopolysaccharide biosynthesis	[PATH:ko00540]
ko00550	0.0138455	0.0138913	0.0135588	0.0141109	0.0140643	0.0135667	0.014185	0.0150648	0.0149681	0.0156411	0.015353	0.0126148	0.0129229	0.0122797	0.0135019	0.013924	0.0138448	0.0149135	0.0139621	0.0138818	0.0139792	0.0139685	0.0140589	ko09100	Metabolism	ko09107	Glycan biosynthesis and metabolism	Peptidoglycan biosynthesis	[PATH:ko00550]
ko00561	0.0055105	0.00549197	0.00688831	0.00566228	0.00623105	0.00548707	0.00584662	0.00576299	0.00533588	0.00569074	0.00564703	0.00575648	0.0055731	0.00573636	0.00595422	0.00508751	0.00726149	0.00710683	0.00580691	0.00496846	0.00493783	0.00557666	0.00690447	ko09100	Metabolism	ko09103	Lipid metabolism	Glycerolipid metabolism	[PATH:ko00561]
ko00562	0.00367902	0.00354078	0.00348705	0.00372396	0.00380793	0.00351781	0.00311294	0.00329746	0.00334397	0.00276667	0.00329152	0.00354198	0.00355488	0.00357208	0.0038339	0.00343251	0.00372875	0.00294652	0.00400594	0.00362872	0.00351607	0.00380547	0.00372533	ko09100	Metabolism	ko09101	Carbohydrate metabolism	Inositol phosphate metabolism	[PATH:ko00562]
ko00563	1.51569e-05	2.34953e-05	2.18788e-05	2.47222e-05	1.99706e-05	6.6348e-05	1.0365e-05	1.55098e-05	2.12489e-05	1.24884e-05	1.51659e-05	1.11378e-05	1.72811e-05	6.79858e-06	9.71597e-05	6.02274e-05	9.19453e-05	4.63138e-05	1.01216e-05	3.03178e-05	8.01393e-05	6.27406e-05	6.99245e-05	ko09100	Metabolism	ko09107	Glycan biosynthesis and metabolism	Glycosylphosphatidylinositol (GPI)-anchor biosynthesis	[PATH:ko00563]
ko00564	0.00889079	0.00878317	0.00913639	0.00894366	0.00894124	0.0086742	0.00872068	0.00880891	0.00861799	0.00690923	0.00839423	0.0095152	0.00912417	0.00967905	0.00880328	0.00938771	0.00838124	0.00675796	0.00889212	0.00899167	0.00921644	0.00879698	0.00843522	ko09100	Metabolism	ko09103	Lipid metabolism	Glycerophospholipid metabolism	[PATH:ko00564]
ko00565	0.00034307	0.000317385	0.000400721	0.000441049	0.000562866	0.000361422	0.000169424	0.000256547	0.000245852	0.000138619	0.00026218	0.000207683	0.000348434	0.00018677	0.000380351	0.000267211	0.000499243	0.000343039	0.00044456	0.000287862	0.000318445	0.000337738	0.000409183	ko09100	Metabolism	ko09103	Lipid metabolism	Ether lipid metabolism	[PATH:ko00565]
ko00590	0.000444364	0.000594629	0.000451315	0.00050342	0.000519652	0.000465029	0.0005667	0.000439362	0.000438857	0.000456189	0.000402312	0.000561962	0.000543911	0.000594474	0.00043721	0.000554608	0.000410551	0.000447828	0.00048011	0.000501336	0.000532329	0.000434968	0.000417029	ko09100	Metabolism	ko09103	Lipid metabolism	Arachidonic acid metabolism	[PATH:ko00590]
ko00591	0.00192126	0.00176627	0.00208404	0.00191391	0.00203607	0.0019336	0.00164004	0.00195414	0.00201999	0.00163652	0.00202998	0.0017868	0.00181399	0.00171589	0.00197932	0.00178183	0.00217061	0.00194637	0.00196668	0.00181487	0.00177925	0.00190124	0.00217156	ko09100	Metabolism	ko09103	Lipid metabolism	Linoleic acid metabolism	[PATH:ko00591]
ko00592	0.000227856	0.000236743	0.000313074	0.000238449	0.000252608	0.00024318	0.000184697	0.000253121	0.000279317	0.000113855	0.000271166	0.000302687	0.000297707	0.000283766	0.00024581	0.000224126	0.000320929	0.000226311	0.000243884	0.000220097	0.00020695	0.00023781	0.000318939	ko09100	Metabolism	ko09103	Lipid metabolism	alpha-Linolenic acid metabolism	[PATH:ko00592]
ko00600	0.00140368	0.00108123	0.001448	0.0016042	0.00202235	0.00134724	0.000686553	0.00127319	0.00140526	0.000675649	0.00138672	0.00073708	0.00113544	0.000596973	0.00134675	0.00105974	0.00170011	0.00112618	0.0017366	0.0012154	0.00136353	0.0013024	0.00145072	ko09100	Metabolism	ko09103	Lipid metabolism	Sphingolipid metabolism	[PATH:ko00600]
ko00601	9.03444e-05	8.42599e-05	6.39037e-05	8.1151e-05	7.44723e-05	8.51854e-05	7.6513e-05	7.66507e-05	8.32727e-05	8.78672e-05	7.63254e-05	6.71385e-05	6.16108e-05	6.79542e-05	7.75151e-05	8.64227e-05	6.1856e-05	6.2444e-05	8.1601e-05	0.000104897	9.64238e-05	0.000103521	6.40852e-05	ko09100	Metabolism	ko09107	Glycan biosynthesis and metabolism	Glycosphingolipid biosynthesis - lacto and neolacto series	[PATH:ko00601]
ko00603	0.00037459	0.000303153	0.00029076	0.000489187	0.000669435	0.000252234	0.000133009	0.000326691	0.000334327	0.000127336	0.00036999	0.000165142	0.000251336	0.000120021	0.00025719	0.000244312	0.000339309	0.00021307	0.000547896	0.000251465	0.000343424	0.000289546	0.000328404	ko09100	Metabolism	ko09107	Glycan biosynthesis and metabolism	Glycosphingolipid biosynthesis - globo and isoglobo series	[PATH:ko00603]
ko00604	0.00016553	0.000159867	9.89318e-05	0.000253928	0.000353976	0.000108149	5.73102e-05	0.000103939	0.0001203	5.19398e-05	0.00011242	6.21103e-05	0.00010774	4.72085e-05	9.45408e-05	0.000117402	9.69675e-05	6.05026e-05	0.000291821	0.000131522	0.00016322	0.000121389	0.000119852	ko09100	Metabolism	ko09107	Glycan biosynthesis and metabolism	Glycosphingolipid biosynthesis - ganglio series	[PATH:ko00604]
ko00620	0.0132085	0.0119401	0.0133229	0.0128572	0.0126774	0.0130813	0.0126116	0.013241	0.0132424	0.0114202	0.013113	0.0137159	0.0136281	0.013691	0.0133357	0.0131773	0.0132052	0.0116004	0.0133061	0.0130231	0.0133851	0.0134988	0.0134119	ko09100	Metabolism	ko09101	Carbohydrate metabolism	Pyruvate metabolism	[PATH:ko00620]
ko00621	0.000708601	0.0005653	0.000818172	0.000662371	0.000641632	0.000680976	0.000498479	0.000712799	0.000659266	0.00041075	0.000717645	0.000537494	0.000585272	0.000533594	0.000748554	0.000628113	0.000867484	0.000619153	0.000622688	0.000628066	0.000650941	0.000704191	0.000835667	ko09100	Metabolism	ko09111	Xenobiotics biodegradation and metabolism	Dioxin degradation	[PATH:ko00621]
ko00622	0.00084907	0.000703367	0.00094597	0.000780471	0.000763145	0.000828728	0.000617475	0.000838003	0.000782657	0.000476322	0.000843768	0.000745211	0.000756153	0.000741576	0.000887325	0.000753545	0.00105872	0.000744108	0.000761593	0.000743625	0.000787314	0.00086029	0.00101852	ko09100	Metabolism	ko09111	Xenobiotics biodegradation and metabolism	Xylene degradation	[PATH:ko00622]
ko00623	0.00182565	0.00183203	0.00203503	0.00182318	0.00192014	0.00185851	0.00128355	0.00170144	0.00166606	0.00115998	0.00176755	0.00147209	0.00170504	0.00138652	0.00186703	0.00155042	0.00204464	0.00164721	0.00177723	0.00171485	0.00168576	0.00174824	0.0020598	ko09100	Metabolism	ko09111	Xenobiotics biodegradation and metabolism	Toluene degradation	[PATH:ko00623]
ko00624	0.00306675	0.00287949	0.00343289	0.00296106	0.00314929	0.0029985	0.00231058	0.00297196	0.00288852	0.00216977	0.00302874	0.00248046	0.00274779	0.00238229	0.00320355	0.00254441	0.00364648	0.00305234	0.00285612	0.00270908	0.00263855	0.00294521	0.00355529	ko09100	Metabolism	ko09111	Xenobiotics biodegradation and metabolism	Polycyclic aromatic hydrocarbon degradation	[PATH:ko00624]
ko00625	0.0035394	0.00309678	0.00347463	0.0033243	0.00325279	0.00340279	0.00306802	0.00320779	0.00317585	0.00261856	0.00311462	0.00331382	0.00338971	0.00334249	0.00365455	0.00339119	0.00350568	0.00285814	0.00332902	0.00332265	0.0034314	0.00341741	0.00340172	ko09100	Metabolism	ko09111	Xenobiotics biodegradation and metabolism	Chloroalkane and chloroalkene degradation	[PATH:ko00625]
ko00626	0.00232007	0.0019579	0.00242483	0.00215779	0.00215403	0.00225782	0.00179084	0.00214318	0.00209146	0.00139041	0.00210913	0.00212215	0.00226857	0.00212521	0.00241012	0.00209274	0.00251335	0.00181086	0.00221309	0.00215769	0.00229863	0.00234702	0.00247534	ko09100	Metabolism	ko09111	Xenobiotics biodegradation and metabolism	Naphthalene degradation	[PATH:ko00626]
ko00627	0.00636064	0.0063832	0.0070475	0.00616489	0.0064105	0.00640647	0.00516019	0.00608882	0.00584202	0.0040534	0.00605586	0.00605071	0.00642576	0.00589513	0.00671645	0.00566486	0.00755079	0.00586668	0.00607028	0.00583239	0.00588908	0.00628528	0.00736093	ko09100	Metabolism	ko09111	Xenobiotics biodegradation and metabolism	Aminobenzoate degradation	[PATH:ko00627]
ko00630	0.0130472	0.0128552	0.0129805	0.0128171	0.0126472	0.0136684	0.0125432	0.0119079	0.0119131	0.0111832	0.0116071	0.0140723	0.0138233	0.0141137	0.0133062	0.0128742	0.0131458	0.0115248	0.013144	0.0135385	0.0133585	0.0132547	0.0129274	ko09100	Metabolism	ko09101	Carbohydrate metabolism	Glyoxylate and dicarboxylate metabolism	[PATH:ko00630]
ko00633	0.00141929	0.00147525	0.00166625	0.00134273	0.00127851	0.00149069	0.00133644	0.00147896	0.00145179	0.0008333	0.00139134	0.00160049	0.00147429	0.00162389	0.00142757	0.0015288	0.0015062	0.000961329	0.0013101	0.00143732	0.00148199	0.00141544	0.00150254	ko09100	Metabolism	ko09111	Xenobiotics biodegradation and metabolism	Nitrotoluene degradation	[PATH:ko00633]
ko00640	0.00625856	0.00629985	0.00677819	0.0062064	0.00627813	0.0065616	0.0055973	0.00602687	0.00599356	0.00449071	0.00594509	0.00662071	0.00667847	0.006613	0.0064502	0.00605516	0.00685012	0.00539765	0.00631739	0.00625732	0.00607018	0.00629253	0.00691756	ko09100	Metabolism	ko09101	Carbohydrate metabolism	Propanoate metabolism	[PATH:ko00640]
ko00642	0.00138454	0.00127553	0.00146246	0.00132571	0.00134878	0.00130981	0.00114098	0.0013184	0.0012849	0.000884474	0.00128328	0.00122437	0.00127122	0.00124405	0.00144619	0.00127271	0.00153513	0.00118566	0.0012894	0.00123548	0.00132045	0.00134973	0.00151854	ko09100	Metabolism	ko09111	Xenobiotics biodegradation and metabolism	Ethylbenzene degradation	[PATH:ko00642]
ko00643	0.0012371	0.00133122	0.00117289	0.00124417	0.00122602	0.00132623	0.00103863	0.00106269	0.001088	0.00079599	0.00102117	0.00121223	0.00124974	0.00124549	0.00128171	0.00123073	0.00133517	0.000961288	0.00124395	0.00124404	0.00123627	0.00127733	0.00133445	ko09100	Metabolism	ko09111	Xenobiotics biodegradation and metabolism	Styrene degradation	[PATH:ko00643]
ko00650	0.0095107	0.00865832	0.00947597	0.00913853	0.00900379	0.00957216	0.0083956	0.00878775	0.00874729	0.00642811	0.00850133	0.00998637	0.0100488	0.0099858	0.00978767	0.00927564	0.0100027	0.00747893	0.00945047	0.00927823	0.00956954	0.00971999	0.00986897	ko09100	Metabolism	ko09101	Carbohydrate metabolism	Butanoate metabolism	[PATH:ko00650]
ko00660	0.00164954	0.00137996	0.00173476	0.00162141	0.00154511	0.00165415	0.00172126	0.00165923	0.00162998	0.00177324	0.0016493	0.00166004	0.00168566	0.00164359	0.0017528	0.00167925	0.001768	0.0018174	0.00170778	0.00162473	0.00172545	0.00174015	0.00175557	ko09100	Metabolism	ko09101	Carbohydrate metabolism	C5-Branched dibasic acid metabolism	[PATH:ko00660]
ko00670	0.00433705	0.00444301	0.00423949	0.0044348	0.00437924	0.00426341	0.00486983	0.0044977	0.00463204	0.0054681	0.00464668	0.00455477	0.00446269	0.00448206	0.00435762	0.00442122	0.004221	0.00513668	0.00453392	0.0044278	0.00441365	0.00443018	0.00415864	ko09100	Metabolism	ko09108	Metabolism of cofactors and vitamins	One carbon pool by folate	[PATH:ko00670]
ko00680	0.011915	0.0119632	0.0128526	0.0119516	0.0121889	0.0129237	0.0109849	0.0119787	0.0118579	0.0104708	0.0122154	0.0124278	0.0118729	0.0119912	0.0122267	0.0112455	0.013768	0.0120495	0.0124251	0.0120439	0.0108287	0.0117396	0.0138334	ko09100	Metabolism	ko09102	Energy metabolism	Methane metabolism	[PATH:ko00680]
ko00710	0.0041844	0.00376184	0.00377866	0.00416153	0.00397401	0.00390895	0.00470646	0.00400779	0.00400865	0.00514397	0.00391673	0.00409256	0.00418122	0.00412454	0.00419128	0.00424204	0.00369827	0.00454878	0.00437295	0.00413871	0.00430072	0.00429799	0.00381933	ko09100	Metabolism	ko09102	Energy metabolism	Carbon fixation in photosynthetic organisms	[PATH:ko00710]
ko00720	0.00914149	0.0097593	0.00917779	0.00916445	0.00933311	0.00976722	0.00779556	0.00852938	0.00862865	0.00734375	0.00845547	0.00809541	0.00870735	0.00794859	0.0090614	0.00882934	0.00944168	0.00794355	0.00896479	0.00952652	0.0091188	0.00917816	0.00951154	ko09100	Metabolism	ko09102	Energy metabolism	Carbon fixation pathways in prokaryotes	[PATH:ko00720]
ko00730	0.00521055	0.0048898	0.0051316	0.00532687	0.00526788	0.00510515	0.00626994	0.00534534	0.00535349	0.00696998	0.00535759	0.00571045	0.00563738	0.00571961	0.00529366	0.00535718	0.00514397	0.00646777	0.0056636	0.00534142	0.0055157	0.00537296	0.00510639	ko09100	Metabolism	ko09108	Metabolism of cofactors and vitamins	Thiamine metabolism	[PATH:ko00730]
ko00740	0.00386395	0.00378347	0.00395365	0.00395822	0.00390529	0.00380278	0.00434042	0.00429644	0.00436752	0.00504927	0.00459885	0.00417708	0.00397412	0.0039733	0.00391003	0.00384112	0.00393878	0.00490632	0.0040593	0.00384989	0.00386767	0.00396439	0.00394026	ko09100	Metabolism	ko09108	Metabolism of cofactors and vitamins	Riboflavin metabolism	[PATH:ko00740]
ko00750	0.00339851	0.00327521	0.00342546	0.00347182	0.0034577	0.00327751	0.00351258	0.00341821	0.00348538	0.00348904	0.00351785	0.00384136	0.00357433	0.00378398	0.00339773	0.00336594	0.00328497	0.00338508	0.00367803	0.00336214	0.00331364	0.00336851	0.00331734	ko09100	Metabolism	ko09108	Metabolism of cofactors and vitamins	Vitamin B6 metabolism	[PATH:ko00750]
ko00760	0.00757271	0.00768574	0.00793276	0.00778662	0.0077372	0.00773928	0.00835174	0.00791008	0.00794695	0.00924964	0.00825562	0.00828472	0.00815595	0.00805394	0.00787111	0.0076132	0.00817212	0.00930064	0.008042	0.00774321	0.00751752	0.00774444	0.0079257	ko09100	Metabolism	ko09108	Metabolism of cofactors and vitamins	Nicotinate and nicotinamide metabolism	[PATH:ko00760]
ko00770	0.00667268	0.00669187	0.00687033	0.00677061	0.00672767	0.00666853	0.00703	0.00744266	0.00740173	0.00725559	0.00770805	0.00691738	0.00669283	0.00671945	0.00679874	0.00676768	0.00680334	0.00716365	0.00688924	0.00672773	0.00682518	0.00668444	0.00690376	ko09100	Metabolism	ko09108	Metabolism of cofactors and vitamins	Pantothenate and CoA biosynthesis	[PATH:ko00770]
ko00780	0.00606409	0.00785367	0.00580278	0.00663295	0.00698589	0.00677591	0.00569058	0.00535481	0.00582213	0.00659776	0.00550643	0.005171	0.0058005	0.00501079	0.00574145	0.00603101	0.00596318	0.00652595	0.00637474	0.00682864	0.0061327	0.00613638	0.00602703	ko09100	Metabolism	ko09108	Metabolism of cofactors and vitamins	Biotin metabolism	[PATH:ko00780]
ko00785	0.00143913	0.00164353	0.00145492	0.00153895	0.00154553	0.0014164	0.00193414	0.00171299	0.00172499	0.00255117	0.00181151	0.00140789	0.00134279	0.00136273	0.00140043	0.0014945	0.00136526	0.00225183	0.00156151	0.00154532	0.00151286	0.00149484	0.00145171	ko09100	Metabolism	ko09108	Metabolism of cofactors and vitamins	Lipoic acid metabolism	[PATH:ko00785]
ko00790	0.00576707	0.00568391	0.00593259	0.00577435	0.00575456	0.00592275	0.00640881	0.0063663	0.00653222	0.00721941	0.0066933	0.00618618	0.00610615	0.00595626	0.00587764	0.00576899	0.00600121	0.00704066	0.00605446	0.0060452	0.00593505	0.0060249	0.00593463	ko09100	Metabolism	ko09108	Metabolism of cofactors and vitamins	Folate biosynthesis	[PATH:ko00790]
ko00791	0.00115697	0.00104141	0.00112408	0.00109843	0.00104529	0.00119828	0.00110202	0.00124651	0.00118219	0.000971004	0.00125849	0.00129265	0.00110119	0.0012902	0.00114056	0.00114258	0.00143545	0.00115646	0.00105745	0.00106966	0.00105003	0.00118564	0.00139004	ko09100	Metabolism	ko09111	Xenobiotics biodegradation and metabolism	Atrazine degradation	[PATH:ko00791]
ko00830	0.000589156	0.000535693	0.000649051	0.000562111	0.000562209	0.000602192	0.000717093	0.000628926	0.000647583	0.00087713	0.000656615	0.000649377	0.000626339	0.000629955	0.000627352	0.000558781	0.000734091	0.000936717	0.000579395	0.000551595	0.000562989	0.000622243	0.000703703	ko09100	Metabolism	ko09108	Metabolism of cofactors and vitamins	Retinol metabolism	[PATH:ko00830]
ko00860	0.0191278	0.0188811	0.0185402	0.0191264	0.0186833	0.0187334	0.0264324	0.0189594	0.0185627	0.0378185	0.0199254	0.0183388	0.0180997	0.0184911	0.0191709	0.0183563	0.0189391	0.0346531	0.0195906	0.0198885	0.0188652	0.0203327	0.0185497	ko09100	Metabolism	ko09108	Metabolism of cofactors and vitamins	Porphyrin and chlorophyll metabolism	[PATH:ko00860]
ko00900	0.00812889	0.00816192	0.00849952	0.00829585	0.00844683	0.00795162	0.00887696	0.00965407	0.00950005	0.0108127	0.010371	0.00775656	0.00764102	0.00725109	0.00823474	0.00779278	0.00857874	0.0106435	0.00846375	0.00802437	0.00785815	0.00809303	0.00867543	ko09100	Metabolism	ko09109	Metabolism of terpenoids and polyketides	Terpenoid backbone biosynthesis	[PATH:ko00900]
ko00901	6.98847e-05	0.000166364	5.61338e-05	7.52387e-05	8.73503e-05	6.68247e-05	4.46428e-05	4.35894e-05	4.29865e-05	2.67212e-05	4.23092e-05	3.88833e-05	2.98988e-05	4.07684e-05	5.12605e-05	5.92324e-05	5.33436e-05	3.89184e-05	4.53872e-05	6.98141e-05	4.47179e-05	4.2412e-05	4.74539e-05	ko09100	Metabolism	ko09110	Biosynthesis of other secondary metabolites	Indole alkaloid biosynthesis	[PATH:ko00901]
ko00902	0.00025564	0.000220268	0.000324516	0.000236781	0.000275925	0.000245584	9.09428e-05	0.000179371	0.000168305	0.000105623	0.000189823	0.000114173	0.000196991	9.24175e-05	0.000256249	0.000125212	0.000348355	0.000273346	0.000230629	0.000196746	0.000155107	0.000238828	0.000376178	ko09100	Metabolism	ko09109	Metabolism of terpenoids and polyketides	Monoterpenoid biosynthesis	[PATH:ko00902]
ko00903	0.00349381	0.00324234	0.00401635	0.0034027	0.00367521	0.00345929	0.00253411	0.00332432	0.00321789	0.0021409	0.0033491	0.00287871	0.00320425	0.00279658	0.00365568	0.00287654	0.00431713	0.00333947	0.00335104	0.00306455	0.00302541	0.00341938	0.00429502	ko09100	Metabolism	ko09109	Metabolism of terpenoids and polyketides	Limonene and pinene degradation	[PATH:ko00903]
ko00906	0.00186755	0.00193407	0.00170065	0.00188819	0.00197205	0.00187518	0.00288338	0.0018046	0.00176797	0.00511097	0.0019668	0.00105379	0.00132922	0.0010076	0.00180614	0.0015978	0.00186723	0.00459676	0.00195074	0.00191719	0.00179451	0.00188082	0.00195441	ko09100	Metabolism	ko09109	Metabolism of terpenoids and polyketides	Carotenoid biosynthesis	[PATH:ko00906]
ko00908	0.000639111	0.000630069	0.000591173	0.000676067	0.000709141	0.000586956	0.000672697	0.000704251	0.000725834	0.000805446	0.000742179	0.000586437	0.000624255	0.000559094	0.000614347	0.000618832	0.000593646	0.000742686	0.000701609	0.000615396	0.000646836	0.000638955	0.000599649	ko09100	Metabolism	ko09109	Metabolism of terpenoids and polyketides	Zeatin biosynthesis	[PATH:ko00908]
ko00909	0.000604517	0.000711347	0.000514223	0.000568755	0.000580534	0.000711121	0.000292895	0.000418465	0.000362017	0.000295102	0.000389982	0.000246697	0.000306441	0.000208086	0.00053148	0.000452708	0.000521556	0.000377314	0.000481696	0.000632211	0.000465405	0.000477565	0.000614823	ko09100	Metabolism	ko09109	Metabolism of terpenoids and polyketides	Sesquiterpenoid and triterpenoid biosynthesis	[PATH:ko00909]
ko00910	0.01909	0.0201761	0.0196118	0.0192266	0.0189639	0.0206122	0.0178316	0.0174725	0.0179374	0.0164957	0.0171994	0.0191489	0.0196801	0.0191416	0.0193169	0.0192021	0.018764	0.0166475	0.0193923	0.0207919	0.0194211	0.0195018	0.0189763	ko09100	Metabolism	ko09102	Energy metabolism	Nitrogen metabolism	[PATH:ko00910]
ko00920	0.00484098	0.00430688	0.0049151	0.00483978	0.00473735	0.00480131	0.00574504	0.0046177	0.00470227	0.00600205	0.0045167	0.0054267	0.00543386	0.00555824	0.00486743	0.00516198	0.00463861	0.00573068	0.00501068	0.0050618	0.0052898	0.00501052	0.00456465	ko09100	Metabolism	ko09102	Energy metabolism	Sulfur metabolism	[PATH:ko00920]
ko00930	0.00190913	0.00194269	0.00237512	0.00192513	0.00210061	0.00214145	0.00135145	0.00178832	0.00178365	0.00103308	0.00183643	0.00193826	0.00218219	0.00183917	0.00208513	0.00158205	0.00268614	0.0019386	0.00194241	0.00180255	0.00162059	0.00199567	0.00258925	ko09100	Metabolism	ko09111	Xenobiotics biodegradation and metabolism	Caprolactam degradation	[PATH:ko00930]
ko00940	0.0011365	0.00103272	0.00120893	0.00116697	0.00131986	0.00106255	0.000735219	0.00122728	0.00125036	0.000655807	0.00134219	0.000912222	0.00121581	0.000830397	0.00109192	0.000958939	0.00129183	0.000945527	0.00121345	0.000997396	0.00100146	0.0010572	0.00124824	ko09100	Metabolism	ko09110	Biosynthesis of other secondary metabolites	Phenylpropanoid biosynthesis	[PATH:ko00940]
ko00941	2.7566e-05	2.17873e-05	2.99225e-05	2.54308e-05	3.03961e-05	2.46026e-05	1.62946e-05	3.66287e-05	3.66512e-05	1.50901e-05	3.94633e-05	1.78547e-05	1.93585e-05	1.67292e-05	2.67812e-05	2.10644e-05	3.11724e-05	2.1812e-05	2.59891e-05	2.02313e-05	2.22555e-05	2.36619e-05	3.468e-05	ko09100	Metabolism	ko09110	Biosynthesis of other secondary metabolites	Flavonoid biosynthesis	[PATH:ko00941]
ko00943	0.000143644	0.000510952	0.000107731	0.00018017	0.000225014	0.000173808	8.13208e-05	0.00010555	0.000105465	8.93738e-05	0.000123218	5.30156e-05	3.75962e-05	3.45329e-05	6.63801e-05	0.000109663	8.77316e-05	9.15119e-05	7.25281e-05	0.000193626	9.43003e-05	7.08005e-05	7.31654e-05	ko09100	Metabolism	ko09110	Biosynthesis of other secondary metabolites	Isoflavonoid biosynthesis	[PATH:ko00943]
ko00944	3.15969e-05	2.12141e-05	2.40258e-05	4.15939e-05	6.05261e-05	2.27905e-05	1.10835e-05	1.97369e-05	2.2412e-05	8.64063e-06	2.11331e-05	1.17403e-05	2.69928e-05	8.3855e-06	2.12402e-05	2.09573e-05	2.82409e-05	1.73359e-05	4.8044e-05	2.16145e-05	3.48802e-05	2.90567e-05	2.37141e-05	ko09100	Metabolism	ko09110	Biosynthesis of other secondary metabolites	Flavone and flavonol biosynthesis	[PATH:ko00944]
ko00945	0.00056367	0.000526715	0.000721811	0.000545705	0.000621788	0.000558842	0.000359803	0.00053845	0.000500928	0.000361055	0.000567477	0.000406139	0.000476927	0.000362161	0.000595547	0.000386618	0.00080393	0.000677173	0.000520057	0.0004435	0.000396426	0.000527456	0.000794353	ko09100	Metabolism	ko09110	Biosynthesis of other secondary metabolites	Stilbenoid, diarylheptanoid and gingerol biosynthesis	[PATH:ko00945]
ko00950	0.000253887	0.000266455	0.000242788	0.00024263	0.000237455	0.000254361	0.00024178	0.000250189	0.00024759	0.000232704	0.000246469	0.000232766	0.000238048	0.000235732	0.000256068	0.000256209	0.00025641	0.000235701	0.00022832	0.000240815	0.000248768	0.000239889	0.00024666	ko09100	Metabolism	ko09110	Biosynthesis of other secondary metabolites	Isoquinoline alkaloid biosynthesis	[PATH:ko00950]
ko00960	0.00181995	0.00172333	0.00206586	0.00178498	0.00185238	0.00184486	0.00135939	0.001594	0.00150046	0.00128347	0.00155346	0.00130945	0.00164723	0.00128354	0.00194832	0.00154532	0.00218262	0.00178549	0.00169664	0.00168241	0.00165194	0.00182042	0.00209743	ko09100	Metabolism	ko09110	Biosynthesis of other secondary metabolites	Tropane, piperidine and pyridine alkaloid biosynthesis	[PATH:ko00960]
ko00965	3.66018e-05	5.28663e-05	3.54073e-05	3.53223e-05	3.89496e-05	3.65381e-05	2.54428e-05	2.79784e-05	2.69759e-05	1.93598e-05	2.66467e-05	2.29149e-05	2.54316e-05	2.06688e-05	3.66149e-05	3.12768e-05	3.38829e-05	2.81229e-05	2.73776e-05	3.12755e-05	2.59732e-05	2.6746e-05	3.38946e-05	ko09100	Metabolism	ko09110	Biosynthesis of other secondary metabolites	Betalain biosynthesis	[PATH:ko00965]
ko00970	0.0271141	0.0274741	0.0260623	0.027567	0.0272377	0.0265316	0.0293519	0.0302633	0.0312431	0.0342322	0.031615	0.026392	0.0267825	0.0254039	0.0268072	0.0272319	0.0265092	0.0317665	0.0277664	0.0275279	0.0275821	0.0279016	0.0266883	ko09120	Genetic Information Processing	ko09122	Translation	Aminoacyl-tRNA biosynthesis	[PATH:ko00970]
ko00980	0.00123839	0.000983596	0.00122267	0.00110695	0.0010254	0.00122328	0.00115144	0.00107074	0.00100683	0.00116587	0.00101831	0.00107341	0.00131838	0.0011061	0.00131607	0.00116818	0.00120623	0.00117063	0.00108097	0.00117443	0.00123385	0.00123952	0.00113298	ko09100	Metabolism	ko09111	Xenobiotics biodegradation and metabolism	Metabolism of xenobiotics by cytochrome P450	[PATH:ko00980]
ko00982	0.00119088	0.000928076	0.00114637	0.00106663	0.000954665	0.00115488	0.00119049	0.0010423	0.000996657	0.00116314	0.000976371	0.00113118	0.00133097	0.00118902	0.00127633	0.00119902	0.00109965	0.00109633	0.0010622	0.00114865	0.00124591	0.00120803	0.00103315	ko09100	Metabolism	ko09111	Xenobiotics biodegradation and metabolism	Drug metabolism - cytochrome P450	[PATH:ko00982]
ko00983	0.00280583	0.00278601	0.00294737	0.00277486	0.00284789	0.00269964	0.00281475	0.00339939	0.00342707	0.0028484	0.00363535	0.00304249	0.00282085	0.00287276	0.00281398	0.00272397	0.00289251	0.00289838	0.00284304	0.00266853	0.00271281	0.00271607	0.00291569	ko09100	Metabolism	ko09111	Xenobiotics biodegradation and metabolism	Drug metabolism - other enzymes	[PATH:ko00983]
ko00984	0.00227742	0.00207207	0.00308729	0.00219415	0.00256931	0.00241087	0.00101188	0.00227913	0.00217771	0.00124807	0.00255672	0.0013876	0.00167881	0.0010976	0.00237034	0.00133113	0.00345375	0.00273303	0.00211266	0.00178911	0.00143441	0.00211731	0.00357231	ko09100	Metabolism	ko09111	Xenobiotics biodegradation and metabolism	Steroid degradation	[PATH:ko00984]
ko01040	0.00312944	0.00329292	0.00322272	0.00315482	0.00330583	0.00319528	0.00274534	0.00287563	0.00292023	0.00262051	0.00291117	0.00297544	0.00305739	0.00293196	0.00311184	0.00293612	0.00342347	0.0031282	0.00304241	0.00303378	0.00298591	0.00309998	0.00331184	ko09100	Metabolism	ko09103	Lipid metabolism	Biosynthesis of unsaturated fatty acids	[PATH:ko01040]
ko01051	0.00366345	0.0032588	0.00456413	0.00323284	0.00394482	0.00357083	0.00186329	0.00405707	0.00378482	0.00224718	0.00458174	0.00272711	0.00275942	0.0021028	0.00352351	0.00196752	0.00481087	0.00400017	0.00318537	0.00263274	0.00195955	0.0029784	0.00477902	ko09100	Metabolism	ko09109	Metabolism of terpenoids and polyketides	Biosynthesis of ansamycins	[PATH:ko01051]
ko01053	0.00444626	0.00494335	0.00609145	0.00427303	0.00491373	0.00503781	0.00295539	0.00572639	0.00533726	0.00296669	0.00632943	0.00437622	0.0038061	0.00389447	0.0042331	0.00329813	0.00592997	0.00471423	0.00397704	0.00410769	0.00325645	0.00410666	0.00633945	ko09100	Metabolism	ko09109	Metabolism of terpenoids and polyketides	Biosynthesis of siderophore group nonribosomal peptides	[PATH:ko01053]
ko01054	0.00551398	0.00538996	0.00697926	0.00520957	0.0061079	0.00764133	0.00366964	0.00745645	0.00631519	0.00429727	0.00762632	0.00454132	0.00403519	0.004353	0.00491122	0.0044781	0.00632604	0.00517153	0.00459985	0.00583287	0.00461438	0.00487057	0.00830302	ko09100	Metabolism	ko09109	Metabolism of terpenoids and polyketides	Nonribosomal peptide structures	[PATH:ko01054]
ko01055	0.000460527	0.000483098	0.000437848	0.000484691	0.00051164	0.000497211	0.000427405	0.000406558	0.00043626	0.000604429	0.000426722	0.000312845	0.000394358	0.000298682	0.000449495	0.000426165	0.000492426	0.000619304	0.000453118	0.000457281	0.000428533	0.000447842	0.000471047	ko09100	Metabolism	ko09109	Metabolism of terpenoids and polyketides	Biosynthesis of vancomycin group antibiotics	[PATH:ko01055]
ko01056	0.000290647	0.000228335	0.000235245	0.000195739	0.000227062	0.000209501	8.85094e-05	0.00023196	0.000225042	9.35156e-05	0.000271695	0.00015313	0.000140897	0.000109388	0.000220588	0.000130162	0.000253155	0.000193559	0.000164558	0.000159348	0.00011293	0.000171107	0.000266993	ko09100	Metabolism	ko09109	Metabolism of terpenoids and polyketides	Biosynthesis of type II polyketide backbone	[PATH:ko01056]
ko01057	0.000456107	0.000416694	0.000517829	0.000411934	0.000451725	0.000454035	0.000223585	0.000500173	0.000478474	0.000238339	0.000572346	0.00033569	0.000323884	0.000267052	0.000458946	0.000295481	0.000642466	0.000473385	0.000373224	0.000335879	0.00028629	0.000389307	0.000627664	ko09100	Metabolism	ko09109	Metabolism of terpenoids and polyketides	Biosynthesis of type II polyketide products	[PATH:ko01057]
ko02010	0.095877	0.0811302	0.0902881	0.0872327	0.0801184	0.0867189	0.0905423	0.0995562	0.0948223	0.0771609	0.0984182	0.0987485	0.08574	0.0996456	0.0974467	0.0943001	0.0979745	0.0793625	0.08564	0.08491	0.0906468	0.0945476	0.094446	ko09130	Environmental Information Processing	ko09131	Membrane transport	ABC transporters	[PATH:ko02010]
ko02020	0.0621629	0.0723485	0.0584491	0.0652707	0.0654105	0.0706684	0.0642374	0.0525475	0.0532522	0.0469734	0.0459634	0.0716248	0.0722612	0.0774575	0.0602552	0.0733682	0.0510866	0.0405261	0.0627997	0.0713586	0.0709024	0.0602191	0.0541049	ko09130	Environmental Information Processing	ko09132	Signal transduction	Two-component system	[PATH:ko02020]
ko02030	0.00825307	0.0098132	0.00694839	0.00859531	0.00803079	0.0100622	0.00830755	0.00620894	0.00587946	0.00562215	0.00474043	0.00865035	0.00969259	0.0105284	0.0080225	0.0103314	0.00621615	0.00391996	0.00775057	0.0100717	0.00965801	0.00789645	0.00695535	ko09140	Cellular Processes	ko09142	Cell motility	Bacterial chemotaxis	[PATH:ko02030]
ko02040	0.00834269	0.00986234	0.00709639	0.00857221	0.00738073	0.00905582	0.00939062	0.00541728	0.00532979	0.00511025	0.00368754	0.0109054	0.0109169	0.0124641	0.00840609	0.0106442	0.00585559	0.00340282	0.00868915	0.0101119	0.00998072	0.00884942	0.00638321	ko09140	Cellular Processes	ko09142	Cell motility	Flagellar assembly	[PATH:ko02040]
ko02060	0.00292841	0.0020822	0.00401987	0.00230296	0.00201871	0.00200075	0.00431131	0.00436756	0.00336584	0.00215865	0.00351335	0.00371151	0.00309761	0.00428249	0.00302312	0.00391356	0.00223216	0.00130957	0.00240944	0.00241636	0.00344903	0.00243745	0.00298959	ko09130	Environmental Information Processing	ko09131	Membrane transport	Phosphotransferase system (PTS)	[PATH:ko02060]
ko03008	0.000710421	0.000586001	0.000823723	0.000719468	0.000713303	0.000771245	0.000817732	0.0009861	0.00100863	0.000945907	0.00109738	0.000983917	0.000854897	0.000923161	0.000740609	0.000712105	0.000828711	0.000923263	0.000806161	0.000750292	0.000705207	0.000747397	0.000873879	ko09120	Genetic Information Processing	ko09122	Translation	Ribosome biogenesis in eukaryotes	[PATH:ko03008]
ko03010	0.016157	0.0162047	0.0154693	0.016347	0.0160731	0.0154582	0.017945	0.0181032	0.0185191	0.021194	0.0188723	0.0156742	0.0159585	0.0151057	0.0159871	0.0162879	0.0154068	0.0193171	0.0165202	0.016321	0.0165148	0.0166983	0.0155012	ko09120	Genetic Information Processing	ko09122	Translation	Ribosome	[PATH:ko03010]
ko03013	0.00129765	0.00184155	0.00118265	0.00163835	0.00159101	0.00147962	0.00184797	0.00119889	0.00119954	0.00209242	0.00106808	0.00143371	0.00137994	0.00150567	0.00116706	0.00181913	0.00109379	0.00180126	0.00129938	0.00164145	0.00146622	0.00127667	0.00120754	ko09120	Genetic Information Processing	ko09122	Translation	RNA transport	[PATH:ko03013]
ko03015	4.54582e-05	5.67474e-05	8.36961e-05	5.63276e-05	7.58709e-05	7.39063e-05	1.53769e-05	3.48519e-05	3.30425e-05	2.58696e-05	3.71638e-05	2.34664e-05	3.82071e-05	1.72718e-05	6.14715e-05	2.50107e-05	0.000109364	7.93259e-05	5.26563e-05	4.35388e-05	2.1987e-05	5.14562e-05	9.8636e-05	ko09120	Genetic Information Processing	ko09122	Translation	mRNA surveillance pathway	[PATH:ko03015]
ko03018	0.0120092	0.0117471	0.0115164	0.0120098	0.0120196	0.0120397	0.0136974	0.0129075	0.0135332	0.0157557	0.0131582	0.0124172	0.0125667	0.0124078	0.0119026	0.012588	0.0113318	0.014174	0.0122142	0.0123428	0.0127079	0.0121986	0.0112228	ko09120	Genetic Information Processing	ko09123	Folding, sorting and degradation	RNA degradation	[PATH:ko03018]
ko03020	0.00183908	0.00185814	0.00174271	0.00188383	0.00183737	0.00177333	0.00217803	0.00203668	0.00207716	0.002693	0.00212467	0.00183034	0.00185957	0.00177806	0.00181553	0.00188214	0.00175155	0.00241725	0.0019108	0.00189199	0.00191368	0.00193068	0.00174896	ko09120	Genetic Information Processing	ko09121	Transcription	RNA polymerase	[PATH:ko03020]
ko03022	0.000162393	0.000125266	0.000225853	0.000130977	0.000159127	0.000150524	0.000198769	0.00029545	0.000275181	9.09224e-05	0.000312997	0.00038144	0.000258997	0.000358971	0.000182787	0.000150129	0.000233047	0.000168308	0.000184103	0.000117936	0.000131712	0.000149576	0.000239789	ko09120	Genetic Information Processing	ko09121	Transcription	Basal transcription factors	[PATH:ko03022]
ko03030	0.00558995	0.005632	0.0053715	0.0056491	0.00563996	0.00538505	0.00592221	0.00617046	0.00629397	0.00667687	0.00633531	0.00533969	0.00542968	0.0051655	0.00548659	0.00556714	0.00538062	0.00622029	0.00570649	0.00559241	0.00560122	0.00568409	0.00545207	ko09120	Genetic Information Processing	ko09124	Replication and repair	DNA replication	[PATH:ko03030]
ko03040	5.98083e-05	9.54916e-05	7.16666e-05	7.70748e-05	8.72844e-05	8.06004e-05	2.12393e-05	6.82147e-05	6.66045e-05	3.98092e-05	8.48161e-05	3.42168e-05	2.98285e-05	2.01518e-05	5.76742e-05	3.1915e-05	9.91058e-05	7.13782e-05	8.28427e-05	6.79962e-05	2.75757e-05	6.27769e-05	0.000115073	ko09120	Genetic Information Processing	ko09121	Transcription	Spliceosome	[PATH:ko03040]
ko03050	0.000709249	0.000834629	0.000880915	0.000800411	0.000894979	0.0008496	0.000234836	0.000839573	0.000833149	0.000368324	0.00103406	0.000448574	0.0004458	0.000273001	0.000728561	0.000417005	0.00101224	0.000778149	0.000806954	0.000645178	0.000335034	0.000672534	0.00113396	ko09120	Genetic Information Processing	ko09123	Folding, sorting and degradation	Proteasome	[PATH:ko03050]
ko03060	0.00599611	0.00619379	0.00581408	0.00608221	0.00606423	0.00579799	0.00638497	0.00672628	0.00690896	0.00739823	0.00702612	0.0057052	0.00582577	0.0054722	0.00588002	0.00595494	0.00574301	0.00685734	0.00611601	0.00609568	0.00606465	0.00617746	0.00585419	ko09120	Genetic Information Processing	ko09123	Folding, sorting and degradation	Protein export	[PATH:ko03060]
ko03070	0.0137169	0.0155515	0.0126845	0.014565	0.0131281	0.014434	0.015587	0.0111447	0.0113707	0.0121915	0.00962232	0.0170709	0.0172205	0.0184397	0.0137758	0.0168031	0.00955289	0.00924086	0.0135527	0.0157682	0.0158691	0.0135656	0.0100951	ko09130	Environmental Information Processing	ko09131	Membrane transport	Bacterial secretion system	[PATH:ko03070]
ko03320	0.00201115	0.00200088	0.00227457	0.00197518	0.00214385	0.00219235	0.00153829	0.0021453	0.00207839	0.00168508	0.00227713	0.0016917	0.00186019	0.00154773	0.00204475	0.00169588	0.00255194	0.00222604	0.00192612	0.00190006	0.00179851	0.00197528	0.0025389	ko09150	Organismal Systems	ko09152	Endocrine system	PPAR signaling pathway	[PATH:ko03320]
ko03410	0.00697804	0.0073024	0.00711822	0.00715799	0.00732132	0.0069925	0.00653283	0.00766075	0.00763855	0.00681627	0.00804204	0.00679201	0.00686288	0.00644191	0.00692516	0.00674493	0.00719149	0.00700067	0.00705499	0.00692692	0.00666006	0.00691577	0.0072378	ko09120	Genetic Information Processing	ko09124	Replication and repair	Base excision repair	[PATH:ko03410]
ko03420	0.010824	0.0117567	0.0107853	0.0110865	0.0114402	0.0107111	0.010579	0.0125911	0.0128677	0.0122359	0.0134346	0.0101379	0.0101023	0.00942457	0.0105511	0.0103358	0.0111575	0.0121813	0.0109899	0.0107628	0.010412	0.0107153	0.0111791	ko09120	Genetic Information Processing	ko09124	Replication and repair	Nucleotide excision repair	[PATH:ko03420]
ko03430	0.0084325	0.00848305	0.00785551	0.00857098	0.00847858	0.00808132	0.00956538	0.00871046	0.00892019	0.0100299	0.00850067	0.00868792	0.00871968	0.00877021	0.0082106	0.00896973	0.00740659	0.00877245	0.00869751	0.00863752	0.00889697	0.00847827	0.00764074	ko09120	Genetic Information Processing	ko09124	Replication and repair	Mismatch repair	[PATH:ko03430]
ko03440	0.0111435	0.0123074	0.0113838	0.011692	0.0116999	0.0109279	0.0141825	0.0125377	0.0127477	0.0168789	0.0129972	0.0126974	0.0118764	0.0125451	0.0109438	0.0117252	0.0116758	0.0160279	0.0117987	0.0114383	0.0112236	0.0116258	0.0113694	ko09120	Genetic Information Processing	ko09124	Replication and repair	Homologous recombination	[PATH:ko03440]
ko03450	0.000833115	0.000676598	0.000830602	0.000830554	0.000862527	0.000828328	0.000549146	0.000781045	0.000724292	0.000627365	0.000804064	0.000446106	0.000651675	0.000413299	0.000893779	0.000686249	0.000925055	0.00076037	0.000781253	0.000711796	0.00069938	0.000747381	0.000886217	ko09120	Genetic Information Processing	ko09124	Replication and repair	Non-homologous end-joining	[PATH:ko03450]
ko03460	5.85887e-06	2.88325e-06	6.12101e-06	3.08063e-06	3.46243e-06	5.58609e-06	4.75087e-06	9.82304e-06	5.13102e-06	4.18532e-06	4.36502e-06	5.18888e-06	6.4999e-06	6.02462e-06	4.91674e-06	8.07233e-06	4.73441e-06	3.66603e-06	3.21815e-06	3.54781e-06	5.3617e-06	2.46292e-06	5.82108e-06	ko09120	Genetic Information Processing	ko09124	Replication and repair	Fanconi anemia pathway	[PATH:ko03460]
ko04011	0.000549543	0.0004439	0.000431838	0.000493222	0.000456026	0.000509882	0.000530958	0.000402888	0.000402056	0.000432691	0.000330369	0.000518	0.000594957	0.000558241	0.000546445	0.000571617	0.000456978	0.000380561	0.000497151	0.000538471	0.000614029	0.000584869	0.000430079	ko09130	Environmental Information Processing	ko09132	Signal transduction	MAPK signaling pathway - yeast	[PATH:ko04011]
ko04020	7.17029e-06	5.82674e-06	8.89224e-06	8.72166e-06	7.01341e-06	7.40553e-06	7.53838e-05	1.79682e-05	1.41093e-05	0.000158794	2.26169e-05	1.12887e-05	5.63319e-06	3.48107e-05	7.52961e-06	1.11991e-05	1.21611e-05	0.000131701	1.10272e-05	1.30701e-05	1.3629e-05	1.38974e-05	1.18231e-05	ko09130	Environmental Information Processing	ko09132	Signal transduction	Calcium signaling pathway	[PATH:ko04020]
ko04060	2.01334e-07	2.131e-07	5.15727e-08	2.24087e-07	2.88042e-07	1.87426e-07	1.39542e-08	3.0983e-08	1.40675e-08	9.90372e-09	1.90624e-08	1.62014e-08	1.47795e-07	3.18472e-08	2.34836e-07	3.73691e-08	1.38776e-07	1.07624e-07	1.41034e-07	1.3818e-07	3.69311e-08	1.60292e-07	2.50667e-07	ko09130	Environmental Information Processing	ko09133	Signaling molecules and interaction	Cytokine-cytokine receptor interaction	[PATH:ko04060]
ko04064	1.86394e-06	1.33017e-06	1.90921e-06	1.16388e-06	1.54345e-06	1.81682e-06	5.3668e-07	1.0147e-06	1.22652e-06	7.05549e-07	1.11482e-06	1.03347e-06	2.87421e-06	6.44919e-07	1.82214e-06	1.01086e-06	2.38068e-06	1.90092e-06	1.66872e-06	1.25175e-06	1.52474e-06	1.01044e-06	2.01305e-06	ko09130	Environmental Information Processing	ko09132	Signal transduction	NF-kappa B signaling pathway	[PATH:ko04064]
ko04070	0.000776243	0.000723215	0.00072864	0.000766229	0.00073274	0.000726129	0.000855323	0.000797017	0.000778991	0.00102865	0.000815796	0.00072639	0.000737342	0.000728004	0.000769251	0.000761824	0.00073368	0.000944766	0.000774522	0.000773985	0.000768181	0.000813435	0.000734456	ko09130	Environmental Information Processing	ko09132	Signal transduction	Phosphatidylinositol signaling system	[PATH:ko04070]
ko04080	1.2945e-05	9.64386e-06	1.19755e-05	9.93893e-06	1.04445e-05	1.6232e-05	4.70243e-06	1.6318e-05	1.43183e-05	1.07185e-05	1.7822e-05	7.65775e-06	6.19803e-06	5.17104e-06	1.04777e-05	1.09115e-05	1.40237e-05	1.01448e-05	7.7416e-06	1.13075e-05	7.39734e-06	1.28979e-05	1.64269e-05	ko09130	Environmental Information Processing	ko09133	Signaling molecules and interaction	Neuroactive ligand-receptor interaction	[PATH:ko04080]
ko04112	0.0138891	0.0139676	0.0115067	0.013472	0.012577	0.0135209	0.0141058	0.0118251	0.0120999	0.0137293	0.0107494	0.0123778	0.014434	0.0134257	0.0133715	0.0147307	0.0107634	0.0112471	0.0128631	0.0144829	0.014803	0.0140436	0.0107625	ko09140	Cellular Processes	ko09143	Cell growth and death	Cell cycle - Caulobacter	[PATH:ko04112]
ko04113	0.00162787	0.00157574	0.00180045	0.00172271	0.00180266	0.00177976	0.00141951	0.0015942	0.00160321	0.00118755	0.00160063	0.00168665	0.00177394	0.00156503	0.0017781	0.00157143	0.0019607	0.00155833	0.00170332	0.00143072	0.00138385	0.00149897	0.00189921	ko09140	Cellular Processes	ko09143	Cell growth and death	Meiosis - yeast	[PATH:ko04113]
ko04114	2.81191e-08	1.637e-08	2.35151e-08	1.63303e-08	2.16518e-08	1.4926e-08	3.27179e-09	3.41799e-08	3.29733e-08	7.00093e-09	4.46118e-08	1.36642e-08	1.09438e-08	5.96749e-09	1.92369e-08	6.72474e-09	2.25358e-08	1.90742e-08	1.02571e-08	1.09515e-08	6.0537e-09	1.37015e-08	2.82358e-08	ko09140	Cellular Processes	ko09143	Cell growth and death	Oocyte meiosis	[PATH:ko04114]
ko04115	4.527e-05	2.92774e-05	2.72355e-05	3.77265e-05	4.06421e-05	4.00076e-05	2.15457e-05	2.81846e-05	3.17169e-05	2.61567e-05	2.07428e-05	1.63577e-05	3.50103e-05	1.65336e-05	3.77007e-05	3.55184e-05	2.39071e-05	1.58692e-05	4.07473e-05	4.09022e-05	3.91876e-05	4.18406e-05	2.67388e-05	ko09140	Cellular Processes	ko09143	Cell growth and death	p53 signaling pathway	[PATH:ko04115]
ko04122	0.00423798	0.00454122	0.00446882	0.00430562	0.00434685	0.00435872	0.00457401	0.00461255	0.0046049	0.00464169	0.00469846	0.00465505	0.0044079	0.00458626	0.00424427	0.00423896	0.00434151	0.00459216	0.00442276	0.00440363	0.00418762	0.00435189	0.00449851	ko09120	Genetic Information Processing	ko09123	Folding, sorting and degradation	Sulfur relay system	[PATH:ko04122]
ko04141	0.000737699	0.000732388	0.000727976	0.000775751	0.000853098	0.000785716	0.000577014	0.000629086	0.000640935	0.000619183	0.000634166	0.000604878	0.000719275	0.0005614	0.000731087	0.000632598	0.000764778	0.000722324	0.000836429	0.000732415	0.000660924	0.000728761	0.000851183	ko09120	Genetic Information Processing	ko09123	Folding, sorting and degradation	Protein processing in endoplasmic reticulum	[PATH:ko04141]
ko04142	0.00113095	0.000919637	0.000812316	0.00151459	0.00202306	0.000877476	0.000485148	0.000773457	0.00108302	0.000388323	0.000845024	0.000504567	0.000904236	0.000421669	0.000918023	0.000858299	0.000868879	0.000580774	0.001709	0.000905732	0.00114243	0.000949877	0.000873396	ko09140	Cellular Processes	ko09141	Transport and catabolism	Lysosome	[PATH:ko04142]
ko04144	2.50647e-05	2.32961e-05	2.49476e-05	2.30274e-05	2.14841e-05	2.81157e-05	2.50566e-05	1.71009e-05	1.94335e-05	1.74644e-05	1.59538e-05	3.74449e-05	5.59414e-05	3.70159e-05	3.06488e-05	2.44182e-05	2.19443e-05	1.98545e-05	2.70558e-05	2.32866e-05	2.93808e-05	2.41419e-05	2.11993e-05	ko09140	Cellular Processes	ko09141	Transport and catabolism	Endocytosis	[PATH:ko04144]
ko04145	1.42701e-07	5.18986e-08	1.11779e-07	0	2.16584e-08	2.45835e-07	6.5064e-08	4.5929e-07	3.10111e-08	1.91859e-07	9.36396e-09	7.19426e-08	1.50372e-08	5.70533e-08	3.92825e-08	1.34907e-07	0	1.80475e-08	0	4.522e-08	0	0	2.46838e-08	ko09140	Cellular Processes	ko09141	Transport and catabolism	Phagosome	[PATH:ko04145]
ko04146	0.00252137	0.00232464	0.00282908	0.00245679	0.00258205	0.00260952	0.00218739	0.0028139	0.00279043	0.00208214	0.00294476	0.00254821	0.00257951	0.00240604	0.00259291	0.0023055	0.00302501	0.0025844	0.00249072	0.00238457	0.002395	0.00249827	0.00297983	ko09140	Cellular Processes	ko09141	Transport and catabolism	Peroxisome	[PATH:ko04146]
ko04210	0.000226153	0.000250172	0.000234048	0.000238346	0.000263217	0.000261384	0.000250975	0.00024101	0.000330597	0.000137343	0.000246597	0.000439257	0.000379291	0.000415243	0.000213392	0.000297819	0.000193502	0.000131708	0.000283039	0.000271077	0.000277857	0.000235426	0.000191476	ko09140	Cellular Processes	ko09143	Cell growth and death	Apoptosis	[PATH:ko04210]
ko04260	0.000104225	0.000104874	8.02749e-05	0.000103688	8.71604e-05	0.000109057	0.000102147	7.42986e-05	7.6476e-05	8.0745e-05	6.49732e-05	0.000106632	0.000121875	0.000111135	0.000107534	0.000118205	7.40117e-05	6.65124e-05	9.52537e-05	0.000122408	0.000127319	0.000109272	7.14682e-05	ko09150	Organismal Systems	ko09153	Circulatory system	Cardiac muscle contraction	[PATH:ko04260]
ko04270	2.81191e-08	1.637e-08	2.35151e-08	1.63303e-08	2.16518e-08	1.4926e-08	3.27179e-09	3.41799e-08	3.29733e-08	7.00093e-09	4.46118e-08	1.36642e-08	1.09438e-08	5.96749e-09	1.92369e-08	6.72474e-09	2.25358e-08	1.90742e-08	1.02571e-08	1.09515e-08	6.0537e-09	1.37015e-08	2.82358e-08	ko09150	Organismal Systems	ko09153	Circulatory system	Vascular smooth muscle contraction	[PATH:ko04270]
ko04310	4.29593e-06	3.80003e-06	3.83182e-06	4.29124e-06	3.48525e-06	6.13486e-06	4.47176e-06	3.33083e-06	3.10723e-06	4.32649e-06	2.9635e-06	4.99756e-06	5.39958e-06	4.96611e-06	5.01395e-06	4.87965e-06	8.25317e-06	6.32332e-06	4.03604e-06	4.7575e-06	4.23036e-06	5.75884e-06	7.14184e-06	ko09130	Environmental Information Processing	ko09132	Signal transduction	Wnt signaling pathway	[PATH:ko04310]
ko04330	4.29593e-06	3.80003e-06	3.83182e-06	4.29124e-06	3.48525e-06	6.13486e-06	4.47176e-06	3.33083e-06	3.10723e-06	4.32649e-06	2.9635e-06	4.99756e-06	5.39958e-06	4.96611e-06	5.01395e-06	4.87965e-06	8.25317e-06	6.32332e-06	4.03604e-06	4.7575e-06	4.23036e-06	5.75884e-06	7.14184e-06	ko09130	Environmental Information Processing	ko09132	Signal transduction	Notch signaling pathway	[PATH:ko04330]
ko04370	2.3273e-06	1.53646e-06	2.33089e-06	1.45668e-06	1.84268e-06	1.98983e-06	1.39537e-06	1.76203e-06	1.6463e-06	1.08593e-06	1.54467e-06	1.30173e-06	3.07485e-06	1.17933e-06	2.35504e-06	1.69099e-06	2.71631e-06	2.15569e-06	1.95017e-06	1.50786e-06	2.14759e-06	1.27795e-06	2.58343e-06	ko09130	Environmental Information Processing	ko09132	Signal transduction	VEGF signaling pathway	[PATH:ko04370]
ko04510	2.27976e-05	1.35788e-05	2.30746e-05	1.26746e-05	1.56737e-05	1.58312e-05	8.83664e-06	1.71828e-05	1.72392e-05	1.41632e-05	1.7841e-05	8.23428e-06	9.71271e-06	5.60068e-06	1.82701e-05	8.37374e-06	2.33082e-05	2.24622e-05	1.08149e-05	9.66719e-06	7.37644e-06	1.23959e-05	1.99769e-05	ko09140	Cellular Processes	ko09144	Cellular community - eukaryotes	Focal adhesion	[PATH:ko04510]
ko04512	2.26549e-05	1.35269e-05	2.29628e-05	1.26746e-05	1.5652e-05	1.55854e-05	8.77158e-06	1.67236e-05	1.72082e-05	1.39713e-05	1.78316e-05	8.16234e-06	9.69768e-06	5.54363e-06	1.82308e-05	8.23883e-06	2.33082e-05	2.24442e-05	1.08149e-05	9.62197e-06	7.37644e-06	1.23959e-05	1.99522e-05	ko09130	Environmental Information Processing	ko09133	Signaling molecules and interaction	ECM-receptor interaction	[PATH:ko04512]
ko04514	5.13138e-07	2.33458e-07	3.64846e-07	9.31239e-08	2.26137e-07	9.65391e-07	5.53728e-07	1.41777e-06	4.26434e-07	8.21079e-07	1.26886e-07	3.92062e-07	1.25267e-07	4.46786e-07	2.43056e-07	8.48197e-07	1.55258e-08	7.0261e-08	1.39513e-07	3.82037e-07	2.875e-07	1.66161e-07	2.26282e-07	ko09130	Environmental Information Processing	ko09133	Signaling molecules and interaction	Cell adhesion molecules (CAMs)	[PATH:ko04514]
ko04520	1.42701e-07	5.18986e-08	1.11779e-07	0	2.16584e-08	2.45835e-07	6.5064e-08	4.5929e-07	3.10111e-08	1.91859e-07	9.36396e-09	7.19426e-08	1.50372e-08	5.70533e-08	3.92825e-08	1.34907e-07	0	1.80475e-08	0	4.522e-08	0	0	2.46838e-08	ko09140	Cellular Processes	ko09144	Cellular community - eukaryotes	Adherens junction	[PATH:ko04520]
ko04530	1.42701e-07	5.18986e-08	1.11779e-07	0	2.16584e-08	2.45835e-07	6.5064e-08	4.5929e-07	3.10111e-08	1.91859e-07	9.36396e-09	7.19426e-08	1.50372e-08	5.70533e-08	3.92825e-08	1.34907e-07	0	1.80475e-08	0	4.522e-08	0	0	2.46838e-08	ko09140	Cellular Processes	ko09144	Cellular community - eukaryotes	Tight junction	[PATH:ko04530]
ko04610	2.31148e-05	9.63823e-05	2.75486e-05	3.39721e-05	3.97325e-05	3.08263e-05	4.36712e-05	1.09012e-05	1.62556e-05	7.25123e-06	5.18441e-06	7.41204e-05	5.31987e-05	7.44289e-05	1.30966e-05	3.83291e-05	1.18131e-05	5.36844e-06	2.8311e-05	3.83391e-05	2.72604e-05	2.03491e-05	6.88433e-06	ko09150	Organismal Systems	ko09151	Immune system	Complement and coagulation cascades	[PATH:ko04610]
ko04612	7.09926e-05	4.71105e-05	7.93483e-05	7.36137e-05	7.87138e-05	5.41836e-05	0.000128861	8.00615e-05	9.23517e-05	0.000159679	8.0717e-05	0.000111831	9.9719e-05	0.000118775	7.2967e-05	8.57156e-05	6.92998e-05	0.000148917	8.75077e-05	6.58092e-05	8.11096e-05	7.46943e-05	6.99819e-05	ko09150	Organismal Systems	ko09151	Immune system	Antigen processing and presentation	[PATH:ko04612]
ko04614	0.000180708	0.00015388	0.000208497	0.000213428	0.000227019	0.000233098	0.000117828	0.000266444	0.000266809	0.000163021	0.00029913	0.000133426	0.000199344	9.78708e-05	0.00017874	0.000194923	0.000198144	0.000133358	0.000201755	0.000227616	0.000203726	0.000192172	0.000207179	ko09150	Organismal Systems	ko09152	Endocrine system	Renin-angiotensin system	[PATH:ko04614]
ko04621	0.000100941	5.76162e-05	9.97846e-05	8.89711e-05	9.42147e-05	6.5665e-05	0.000185584	0.000143661	0.000146749	0.000185458	0.000126062	0.000133407	0.000110664	0.000159466	0.000114531	0.000133219	8.36379e-05	0.000155237	0.000103383	8.91872e-05	0.000140172	0.000101818	0.00010164	ko09150	Organismal Systems	ko09151	Immune system	NOD-like receptor signaling pathway	[PATH:ko04621]
ko04622	0.00015699	0.000111887	0.000145416	0.0001341	0.000115423	0.00013192	0.000178021	0.000168506	0.000169824	9.58807e-05	0.00016386	0.000275802	0.000204442	0.000267032	0.000170248	0.000166578	0.000158221	9.69333e-05	0.000164049	0.000136734	0.000154058	0.00017615	0.000151873	ko09150	Organismal Systems	ko09151	Immune system	RIG-I-like receptor signaling pathway	[PATH:ko04622]
ko04626	0.00194863	0.00193607	0.00179265	0.00205829	0.0019936	0.00186693	0.00210723	0.00180306	0.0018803	0.00199372	0.00172336	0.00212692	0.00226219	0.00220775	0.00194089	0.00223028	0.00160996	0.00172433	0.00201293	0.00203925	0.002152	0.00197715	0.00162948	ko09150	Organismal Systems	ko09159	Environmental adaptation	Plant-pathogen interaction	[PATH:ko04626]
ko04640	0.000122841	0.000110603	0.000165647	0.000161569	0.000183423	0.000140502	4.71169e-05	0.000198261	0.000215116	7.79402e-05	0.000246125	9.57373e-05	0.000147873	5.61408e-05	0.000130505	0.000116635	0.000169272	0.000112606	0.000160297	0.000135002	0.000123925	0.000131353	0.000152665	ko09150	Organismal Systems	ko09151	Immune system	Hematopoietic cell lineage	[PATH:ko04640]
ko04666	2.63409e-05	2.40582e-05	2.5692e-05	2.38843e-05	2.21936e-05	2.89684e-05	2.63627e-05	1.81526e-05	2.01882e-05	1.83927e-05	1.6572e-05	3.7993e-05	5.64878e-05	3.78795e-05	3.17618e-05	2.5746e-05	2.26668e-05	2.02999e-05	2.7833e-05	2.45802e-05	3.09477e-05	2.55414e-05	2.19939e-05	ko09150	Organismal Systems	ko09151	Immune system	Fc gamma R-mediated phagocytosis	[PATH:ko04666]
ko04670	1.42701e-07	5.18986e-08	1.11779e-07	0	2.16584e-08	2.45835e-07	6.5064e-08	4.5929e-07	3.10111e-08	1.91859e-07	9.36396e-09	7.19426e-08	1.50372e-08	5.70533e-08	3.92825e-08	1.34907e-07	0	1.80475e-08	0	4.522e-08	0	0	2.46838e-08	ko09150	Organismal Systems	ko09151	Immune system	Leukocyte transendothelial migration	[PATH:ko04670]
ko04720	2.81191e-08	1.637e-08	2.35151e-08	1.63303e-08	2.16518e-08	1.4926e-08	3.27179e-09	3.41799e-08	3.29733e-08	7.00093e-09	4.46118e-08	1.36642e-08	1.09438e-08	5.96749e-09	1.92369e-08	6.72474e-09	2.25358e-08	1.90742e-08	1.02571e-08	1.09515e-08	6.0537e-09	1.37015e-08	2.82358e-08	ko09150	Organismal Systems	ko09156	Nervous system	Long-term potentiation	[PATH:ko04720]
ko04721	4.65482e-05	6.67497e-05	3.53914e-05	4.97881e-05	5.53668e-05	6.06244e-05	4.67563e-05	3.61012e-05	3.69427e-05	8.48903e-05	4.14019e-05	2.96941e-05	3.05734e-05	2.52168e-05	3.68369e-05	4.08984e-05	3.52404e-05	7.80648e-05	3.9478e-05	5.15759e-05	3.69377e-05	3.98107e-05	3.98438e-05	ko09150	Organismal Systems	ko09156	Nervous system	Synaptic vesicle cycle	[PATH:ko04721]
ko04722	2.81191e-08	1.637e-08	2.35151e-08	1.63303e-08	2.16518e-08	1.4926e-08	3.27179e-09	3.41799e-08	3.29733e-08	7.00093e-09	4.46118e-08	1.36642e-08	1.09438e-08	5.96749e-09	1.92369e-08	6.72474e-09	2.25358e-08	1.90742e-08	1.02571e-08	1.09515e-08	6.0537e-09	1.37015e-08	2.82358e-08	ko09150	Organismal Systems	ko09156	Nervous system	Neurotrophin signaling pathway	[PATH:ko04722]
ko04723	0.000279369	0.000471608	0.000285928	0.000320941	0.000371628	0.000309832	0.000172981	0.000247615	0.000239349	0.000146334	0.000237037	0.000169269	0.000193801	0.000170482	0.000240828	0.000275627	0.000255254	0.000173325	0.000244875	0.000304835	0.000253158	0.000229731	0.000244647	ko09150	Organismal Systems	ko09156	Nervous system	Retrograde endocannabinoid signaling	[PATH:ko04723]
ko04724	0.000398411	0.000404046	0.000400072	0.00040099	0.000395834	0.000396523	0.000359191	0.000401747	0.000419467	0.000336878	0.000415116	0.000424428	0.000422092	0.000416614	0.000412008	0.000377762	0.00043824	0.000378365	0.000415348	0.000390805	0.000355047	0.000410851	0.000431026	ko09150	Organismal Systems	ko09156	Nervous system	Glutamatergic synapse	[PATH:ko04724]
ko04725	3.95928e-05	6.73154e-05	2.63982e-05	5.71917e-05	7.59874e-05	4.55993e-05	3.33662e-05	2.8402e-05	5.08337e-05	1.22822e-05	2.91699e-05	4.33389e-05	4.83884e-05	4.19722e-05	4.23161e-05	4.88528e-05	1.89642e-05	1.5673e-05	6.55167e-05	4.46999e-05	5.47043e-05	3.12436e-05	2.57527e-05	ko09150	Organismal Systems	ko09156	Nervous system	Cholinergic synapse	[PATH:ko04725]
ko04726	4.73268e-05	6.14134e-05	4.71938e-05	4.6855e-05	4.83627e-05	5.25765e-05	4.19761e-05	4.85593e-05	4.4613e-05	3.84266e-05	4.65538e-05	3.63206e-05	4.49107e-05	3.7311e-05	4.8539e-05	4.95864e-05	5.37324e-05	4.59765e-05	3.84552e-05	4.76454e-05	4.29882e-05	4.18139e-05	5.36453e-05	ko09150	Organismal Systems	ko09156	Nervous system	Serotonergic synapse	[PATH:ko04726]
ko04727	0.000540711	0.000577516	0.000549753	0.000547574	0.000554611	0.000565003	0.000464582	0.000556799	0.000571239	0.000510606	0.000590965	0.000510505	0.000489778	0.00048574	0.00054065	0.000489457	0.000594565	0.000556634	0.000548408	0.000551409	0.000456144	0.000554045	0.00060385	ko09150	Organismal Systems	ko09156	Nervous system	GABAergic synapse	[PATH:ko04727]
ko04728	5.05445e-05	6.71791e-05	5.70103e-05	5.25439e-05	5.62952e-05	5.62702e-05	4.01493e-05	4.86681e-05	4.48153e-05	3.71609e-05	4.73899e-05	3.43606e-05	4.35462e-05	3.28845e-05	5.4638e-05	4.81067e-05	6.58437e-05	5.47884e-05	4.18954e-05	4.88994e-05	4.06291e-05	4.68121e-05	6.23956e-05	ko09150	Organismal Systems	ko09156	Nervous system	Dopaminergic synapse	[PATH:ko04728]
ko04740	2.81191e-08	1.637e-08	2.35151e-08	1.63303e-08	2.16518e-08	1.4926e-08	3.27179e-09	3.41799e-08	3.29733e-08	7.00093e-09	4.46118e-08	1.36642e-08	1.09438e-08	5.96749e-09	1.92369e-08	6.72474e-09	2.25358e-08	1.90742e-08	1.02571e-08	1.09515e-08	6.0537e-09	1.37015e-08	2.82358e-08	ko09150	Organismal Systems	ko09157	Sensory system	Olfactory transduction	[PATH:ko04740]
ko04744	2.81191e-08	1.637e-08	2.35151e-08	1.63303e-08	2.16518e-08	1.4926e-08	3.27179e-09	3.41799e-08	3.29733e-08	7.00093e-09	4.46118e-08	1.36642e-08	1.09438e-08	5.96749e-09	1.92369e-08	6.72474e-09	2.25358e-08	1.90742e-08	1.02571e-08	1.09515e-08	6.0537e-09	1.37015e-08	2.82358e-08	ko09150	Organismal Systems	ko09157	Sensory system	Phototransduction	[PATH:ko04744]
ko04745	1.7082e-07	6.82687e-08	1.35294e-07	1.63303e-08	4.33102e-08	2.60761e-07	6.83358e-08	4.9347e-07	6.39844e-08	1.9886e-07	5.39757e-08	8.56068e-08	2.5981e-08	6.30208e-08	5.85194e-08	1.41631e-07	2.25358e-08	3.71217e-08	1.02571e-08	5.61714e-08	6.0537e-09	1.37015e-08	5.29196e-08	ko09150	Organismal Systems	ko09157	Sensory system	Phototransduction - fly	[PATH:ko04745]
ko04810	7.62413e-07	3.84765e-07	6.79982e-07	1.92942e-07	3.62219e-07	1.29899e-06	6.51285e-07	2.18711e-06	7.46962e-07	1.07157e-06	5.30039e-07	5.83803e-07	2.20883e-07	5.51014e-07	3.76653e-07	1.03692e-06	2.01572e-07	2.21714e-07	2.13107e-07	4.92851e-07	3.35929e-07	2.63691e-07	4.16302e-07	ko09140	Cellular Processes	ko09142	Cell motility	Regulation of actin cytoskeleton	[PATH:ko04810]
ko04910	0.000639526	0.000790767	0.000831367	0.000641443	0.000684748	0.000649994	0.000758215	0.000807627	0.000730463	0.00115991	0.000857004	0.00044208	0.000444855	0.000441871	0.000619505	0.000589726	0.000741952	0.00114394	0.000576246	0.000616254	0.00058448	0.000553321	0.000706441	ko09150	Organismal Systems	ko09152	Endocrine system	Insulin signaling pathway	[PATH:ko04910]
ko04912	2.50928e-05	2.33124e-05	2.49711e-05	2.30437e-05	2.15058e-05	2.81306e-05	2.50598e-05	1.71351e-05	1.94665e-05	1.74714e-05	1.59984e-05	3.74586e-05	5.59523e-05	3.70218e-05	3.0668e-05	2.44249e-05	2.19669e-05	1.98736e-05	2.70661e-05	2.32976e-05	2.93868e-05	2.41556e-05	2.12275e-05	ko09150	Organismal Systems	ko09152	Endocrine system	GnRH signaling pathway	[PATH:ko04912]
ko04914	7.09926e-05	4.71105e-05	7.93483e-05	7.36137e-05	7.87138e-05	5.41836e-05	0.000128861	8.00615e-05	9.23517e-05	0.000159679	8.0717e-05	0.000111831	9.9719e-05	0.000118775	7.2967e-05	8.57156e-05	6.92998e-05	0.000148917	8.75077e-05	6.58092e-05	8.11096e-05	7.46943e-05	6.99819e-05	ko09150	Organismal Systems	ko09152	Endocrine system	Progesterone-mediated oocyte maturation	[PATH:ko04914]
ko04916	1.32753e-05	9.34118e-06	9.46997e-06	1.01447e-05	9.18014e-06	1.17774e-05	1.09595e-05	1.30002e-05	1.12063e-05	6.47914e-06	1.17386e-05	7.72132e-06	9.73208e-06	6.73553e-06	1.3865e-05	1.34439e-05	7.18133e-06	5.57297e-06	8.09624e-06	9.08191e-06	1.14719e-05	8.33891e-06	1.0506e-05	ko09150	Organismal Systems	ko09152	Endocrine system	Melanogenesis	[PATH:ko04916]
ko04920	0.000898141	0.000856087	0.00107088	0.000866017	0.000939197	0.00100987	0.00065651	0.0010871	0.0010421	0.000761317	0.0011869	0.000758841	0.000818147	0.000656579	0.000928559	0.000733048	0.00122325	0.001024	0.000851001	0.000845585	0.000791051	0.00087622	0.00120005	ko09150	Organismal Systems	ko09152	Endocrine system	Adipocytokine signaling pathway	[PATH:ko04920]
ko04930	0.000174458	0.00016959	0.000180419	0.000177951	0.000174852	0.000169916	0.000217491	0.000206622	0.000215576	0.000242848	0.000211521	0.000201941	0.000195708	0.000199819	0.000169844	0.000185916	0.000168464	0.000221377	0.000185837	0.000175665	0.000182707	0.000185423	0.000176975	ko09160	Human Diseases	ko09167	Endocrine and metabolic diseases	Type II diabetes mellitus	[PATH:ko04930]
ko04940	0.000465353	0.000437766	0.000470314	0.000464333	0.000457544	0.000444467	0.00049502	0.000509667	0.000497626	0.000675203	0.000546241	0.000373951	0.000383047	0.000347958	0.000477515	0.000409825	0.000477536	0.00064418	0.000475552	0.000448881	0.000417738	0.000473372	0.000497293	ko09160	Human Diseases	ko09167	Endocrine and metabolic diseases	Type I diabetes mellitus	[PATH:ko04940]
ko04960	1.91024e-05	1.9112e-05	1.96925e-05	1.85081e-05	1.89274e-05	2.47298e-05	1.0714e-05	1.69788e-05	1.68789e-05	1.07046e-05	1.70784e-05	1.27484e-05	1.96413e-05	1.06804e-05	2.06202e-05	1.62088e-05	2.19871e-05	1.58169e-05	1.66636e-05	1.89848e-05	1.64435e-05	1.67552e-05	2.21762e-05	ko09150	Organismal Systems	ko09155	Excretory system	Aldosterone-regulated sodium reabsorption	[PATH:ko04960]
ko04961	2.13569e-05	2.08769e-05	2.19715e-05	2.05532e-05	2.08942e-05	2.72823e-05	1.298e-05	2.02464e-05	1.98223e-05	1.26731e-05	2.03088e-05	1.51167e-05	2.09901e-05	1.28631e-05	2.28795e-05	1.81441e-05	2.37388e-05	1.71934e-05	1.84087e-05	2.09504e-05	1.78071e-05	1.84228e-05	2.4692e-05	ko09150	Organismal Systems	ko09155	Excretory system	Endocrine and other factor-regulated calcium reabsorption	[PATH:ko04961]
ko04962	4.65482e-05	6.67497e-05	3.53914e-05	4.97881e-05	5.53668e-05	6.06244e-05	4.67563e-05	3.61012e-05	3.69427e-05	8.48903e-05	4.14019e-05	2.96941e-05	3.05734e-05	2.52168e-05	3.68369e-05	4.08984e-05	3.52404e-05	7.80648e-05	3.9478e-05	5.15759e-05	3.69377e-05	3.98107e-05	3.98438e-05	ko09150	Organismal Systems	ko09155	Excretory system	Vasopressin-regulated water reabsorption	[PATH:ko04962]
ko04964	0.000161152	0.000148871	0.00017526	0.000150282	0.000170267	0.000174129	8.08782e-05	0.000199168	0.00021729	0.000100219	0.000215995	0.000100376	0.000144157	8.2099e-05	0.000155593	0.000128464	0.000187412	0.000128272	0.000147046	0.00014689	0.000144296	0.00016393	0.000188541	ko09150	Organismal Systems	ko09155	Excretory system	Proximal tubule bicarbonate reclamation	[PATH:ko04964]
ko04970	1.91305e-05	1.91284e-05	1.9716e-05	1.85244e-05	1.8949e-05	2.47447e-05	1.07173e-05	1.7013e-05	1.69119e-05	1.07116e-05	1.7123e-05	1.27621e-05	1.96523e-05	1.06864e-05	2.06395e-05	1.62155e-05	2.20096e-05	1.5836e-05	1.66738e-05	1.89957e-05	1.64495e-05	1.67689e-05	2.22045e-05	ko09150	Organismal Systems	ko09154	Digestive system	Salivary secretion	[PATH:ko04970]
ko04971	1.91305e-05	1.91284e-05	1.9716e-05	1.85244e-05	1.8949e-05	2.47447e-05	1.07173e-05	1.7013e-05	1.69119e-05	1.07116e-05	1.7123e-05	1.27621e-05	1.96523e-05	1.06864e-05	2.06395e-05	1.62155e-05	2.20096e-05	1.5836e-05	1.66738e-05	1.89957e-05	1.64495e-05	1.67689e-05	2.22045e-05	ko09150	Organismal Systems	ko09154	Digestive system	Gastric acid secretion	[PATH:ko04971]
ko04972	3.22296e-05	2.88776e-05	3.21331e-05	2.84817e-05	2.93071e-05	4.00085e-05	1.66356e-05	3.41683e-05	3.20379e-05	2.09032e-05	3.59919e-05	2.10397e-05	2.59026e-05	1.68077e-05	3.12754e-05	2.601e-05	3.62977e-05	2.62051e-05	2.4719e-05	3.00284e-05	2.41397e-05	2.77587e-05	3.95051e-05	ko09150	Organismal Systems	ko09154	Digestive system	Pancreatic secretion	[PATH:ko04972]
ko04973	0.000198713	0.000144267	0.00026173	0.000177281	0.000206677	0.000178759	0.000145893	0.000281456	0.000290314	0.000137123	0.000299796	0.000147716	0.000142376	0.000138447	0.000171446	0.000193574	0.000223267	0.00015635	0.000185745	0.000168954	0.000196555	0.000160578	0.000223481	ko09150	Organismal Systems	ko09154	Digestive system	Carbohydrate digestion and absorption	[PATH:ko04973]
ko04974	0.000941126	0.00224144	0.000717992	0.00134597	0.0016056	0.0012022	0.000469699	0.000507874	0.000800346	0.000528946	0.000558344	0.000392762	0.000765869	0.000325628	0.000660103	0.00100031	0.000680707	0.000472269	0.00104173	0.00140776	0.00101602	0.000863269	0.000573189	ko09150	Organismal Systems	ko09154	Digestive system	Protein digestion and absorption	[PATH:ko04974]
ko04975	2.49841e-06	2.54322e-06	2.32836e-06	2.07425e-06	2.27783e-06	5.3182e-06	1.44348e-06	1.42363e-06	2.04963e-06	3.80411e-06	1.27985e-06	1.13408e-06	1.53536e-06	1.09036e-06	2.49501e-06	2.3073e-06	2.27163e-06	1.70668e-06	2.1707e-06	4.28001e-06	2.48804e-06	2.72233e-06	2.47968e-06	ko09150	Organismal Systems	ko09154	Digestive system	Fat digestion and absorption	[PATH:ko04975]
ko04976	0.000273081	0.00023139	0.000313866	0.000239173	0.000265489	0.000280754	0.000112178	0.000240732	0.000224117	0.000123253	0.000261583	0.000149619	0.000237159	0.000115543	0.000293006	0.000170708	0.00037542	0.000265116	0.000220576	0.000204498	0.000167421	0.00024437	0.00034831	ko09150	Organismal Systems	ko09154	Digestive system	Bile secretion	[PATH:ko04976]
ko04978	0.000239714	0.000256471	0.000233692	0.000228943	0.000232439	0.000215158	0.000298814	0.000309856	0.000302209	0.000399259	0.000325563	0.000175993	0.000177031	0.000170202	0.000226122	0.000246927	0.00021817	0.000359277	0.000214889	0.000234289	0.000260836	0.000222613	0.000235081	ko09150	Organismal Systems	ko09154	Digestive system	Mineral absorption	[PATH:ko04978]
ko05010	0.000701199	0.000625023	0.000726854	0.000737416	0.000774096	0.000606081	0.000969986	0.00089086	0.000940493	0.00075833	0.000889315	0.00119788	0.00103395	0.00121367	0.000668481	0.000829562	0.000627336	0.000678341	0.000876945	0.000673151	0.000802881	0.000728868	0.000675046	ko09160	Human Diseases	ko09164	Neurodegenerative diseases	Alzheimer disease	[PATH:ko05010]
ko05012	0.000142624	0.000135363	0.000119496	0.000131376	0.000109352	0.000142479	0.000134119	0.000101516	0.000100572	0.000119551	8.41599e-05	0.000125983	0.000153221	0.000137856	0.000137791	0.000154267	9.15239e-05	8.75624e-05	0.000115774	0.000161305	0.000163582	0.000139181	8.94858e-05	ko09160	Human Diseases	ko09164	Neurodegenerative diseases	Parkinson disease	[PATH:ko05012]
ko05014	0.000292282	0.000211415	0.000336542	0.000275904	0.000274925	0.000272937	0.000242363	0.000339882	0.000336261	0.000187157	0.000342957	0.000284059	0.000283997	0.000277319	0.000295477	0.00027996	0.000288266	0.000206621	0.000284834	0.000285115	0.000301047	0.000278698	0.000314068	ko09160	Human Diseases	ko09164	Neurodegenerative diseases	Amyotrophic lateral sclerosis (ALS)	[PATH:ko05014]
ko05016	0.000459208	0.000457403	0.000436569	0.000457667	0.000432551	0.000427293	0.000459099	0.00044489	0.000459393	0.00032729	0.00041102	0.000504981	0.000522501	0.000511621	0.000440547	0.000521155	0.000349864	0.000272538	0.000435504	0.000490667	0.000534113	0.000466149	0.000356542	ko09160	Human Diseases	ko09164	Neurodegenerative diseases	Huntington disease	[PATH:ko05016]
ko05020	5.49799e-05	4.05204e-05	7.96077e-05	5.10693e-05	4.73505e-05	5.21683e-05	4.47955e-05	4.99317e-05	5.34693e-05	4.31828e-05	4.95726e-05	4.72424e-05	5.89851e-05	4.53294e-05	5.7229e-05	5.11899e-05	6.00073e-05	5.18453e-05	4.93948e-05	5.6923e-05	5.77359e-05	5.87356e-05	5.54576e-05	ko09160	Human Diseases	ko09164	Neurodegenerative diseases	Prion diseases	[PATH:ko05020]
ko05030	4.43769e-05	5.93659e-05	4.43605e-05	4.49428e-05	4.60578e-05	4.81618e-05	3.82541e-05	4.53097e-05	4.16055e-05	3.54061e-05	4.40904e-05	3.14676e-05	3.80041e-05	3.0539e-05	4.55886e-05	4.53799e-05	5.11332e-05	4.36841e-05	3.49857e-05	4.38568e-05	3.77825e-05	3.96743e-05	5.00385e-05	ko09160	Human Diseases	ko09165	Substance dependence	Cocaine addiction	[PATH:ko05030]
ko05031	4.4405e-05	5.93823e-05	4.4384e-05	4.49592e-05	4.60794e-05	4.81767e-05	3.82574e-05	4.53439e-05	4.16385e-05	3.54131e-05	4.4135e-05	3.14812e-05	3.8015e-05	3.0545e-05	4.56079e-05	4.53866e-05	5.11558e-05	4.37032e-05	3.4996e-05	4.38678e-05	3.77886e-05	3.9688e-05	5.00667e-05	ko09160	Human Diseases	ko09165	Substance dependence	Amphetamine addiction	[PATH:ko05031]
ko05032	0.000109387	0.000107856	9.5936e-05	0.000102213	9.60075e-05	0.000143218	7.46979e-05	7.89703e-05	7.17249e-05	8.19263e-05	6.92819e-05	6.39442e-05	0.000115366	6.46531e-05	0.000119506	0.000103892	9.74851e-05	7.46776e-05	8.36082e-05	0.000118971	0.000112255	0.000100168	0.000101934	ko09160	Human Diseases	ko09165	Substance dependence	Morphine addiction	[PATH:ko05032]
ko05034	8.01899e-05	0.000148418	6.67066e-05	9.16736e-05	0.000101389	9.55241e-05	8.53157e-05	5.71581e-05	6.76868e-05	8.2774e-05	5.2582e-05	7.45911e-05	8.75431e-05	8.46712e-05	7.67497e-05	9.13533e-05	6.64436e-05	7.82985e-05	8.16477e-05	0.000100508	9.29551e-05	7.80083e-05	6.37119e-05	ko09160	Human Diseases	ko09165	Substance dependence	Alcoholism	[PATH:ko05034]
ko05100	0.0015364	0.00181698	0.00139922	0.00176052	0.00238925	0.00111103	0.00136227	0.00134949	0.0011848	0.000839993	0.00102252	0.000801143	0.000867313	0.00103553	0.00108322	0.0015815	0.000853389	0.000527849	0.00173927	0.00118153	0.00163001	0.00105192	0.00113144	ko09160	Human Diseases	ko09171	Infectious diseases: Bacterial	Bacterial invasion of epithelial cells	[PATH:ko05100]
ko05110	9.63227e-05	7.15658e-05	8.94837e-05	0.00010936	9.09191e-05	0.000126143	0.000122756	0.000132168	0.000121981	9.98527e-05	0.000111259	0.000117989	8.47607e-05	0.000134185	7.74569e-05	0.000168148	6.13726e-05	5.36295e-05	7.3117e-05	0.000138266	0.000115795	9.13764e-05	0.00010658	ko09160	Human Diseases	ko09171	Infectious diseases: Bacterial	Vibrio cholerae infection	[PATH:ko05110]
ko05111	0.00304406	0.00316677	0.00307674	0.00312232	0.00286016	0.00339023	0.00442032	0.00249588	0.0025069	0.00416113	0.00207867	0.0046065	0.00409837	0.00526343	0.00327494	0.00387258	0.00233657	0.00330251	0.00327168	0.00359089	0.0040615	0.00319551	0.00242066	ko09140	Cellular Processes	ko09145	Cellular community - prokaryotes	Biofilm formation - Vibrio cholerae	[PATH:ko05111]
ko05120	0.000856772	0.00086106	0.000796712	0.000758621	0.000638398	0.000732837	0.00111376	0.000683767	0.000636867	0.000853332	0.000497991	0.000954887	0.000933005	0.00111829	0.00080754	0.00100662	0.000589438	0.000602414	0.000725427	0.000920684	0.00107838	0.000889195	0.000517319	ko09160	Human Diseases	ko09171	Infectious diseases: Bacterial	Epithelial cell signaling in Helicobacter pylori infection	[PATH:ko05120]
ko05130	9.755e-06	5.41898e-06	0.000149003	6.16397e-06	4.24833e-06	3.34176e-06	4.59256e-06	2.05103e-06	3.9991e-06	1.95368e-06	4.26105e-07	3.29094e-06	7.59601e-06	4.45772e-06	1.46314e-05	1.12096e-05	3.8623e-05	1.86526e-05	3.14484e-06	3.47573e-06	1.03361e-05	4.498e-06	1.44361e-05	ko09160	Human Diseases	ko09171	Infectious diseases: Bacterial	Pathogenic Escherichia coli infection	[PATH:ko05130]
ko05131	0.000121553	7.51771e-05	0.000317759	9.15941e-05	6.35508e-05	8.68396e-05	6.9182e-05	4.41048e-05	5.11457e-05	6.67199e-05	2.59961e-05	4.50065e-05	6.55229e-05	5.62051e-05	0.00011222	0.00011515	0.000119095	5.85544e-05	7.04137e-05	0.000131614	0.000144923	0.000141509	5.97419e-05	ko09160	Human Diseases	ko09171	Infectious diseases: Bacterial	Shigellosis	[PATH:ko05131]
ko05132	0.000997386	0.00104455	0.00140993	0.000964262	0.000915903	0.00107857	0.00135931	0.00100808	0.000998745	0.00123417	0.000945729	0.00148515	0.00143802	0.00156534	0.00103938	0.00116846	0.000992406	0.00112816	0.000992644	0.00105641	0.00110322	0.000967218	0.000963611	ko09160	Human Diseases	ko09171	Infectious diseases: Bacterial	Salmonella infection	[PATH:ko05132]
ko05133	0.00219746	0.00171463	0.00354169	0.00287754	0.00208546	0.0018852	0.00279655	0.00153051	0.00154907	0.00152425	0.001015	0.00319737	0.00296973	0.003995	0.00253402	0.00383597	0.00149121	0.0011947	0.00210328	0.00255269	0.0028936	0.0020705	0.00144718	ko09160	Human Diseases	ko09171	Infectious diseases: Bacterial	Pertussis	[PATH:ko05133]
ko05134	0.00268059	0.00242167	0.00238374	0.00246514	0.0023944	0.00235005	0.00245631	0.00268409	0.00296757	0.0028625	0.00261065	0.00227047	0.00292443	0.00227504	0.00255032	0.00247086	0.00235205	0.00259082	0.00254467	0.00243506	0.00253716	0.00298207	0.00236951	ko09160	Human Diseases	ko09171	Infectious diseases: Bacterial	Legionellosis	[PATH:ko05134]
ko05140	1.86394e-06	1.33017e-06	1.90921e-06	1.16388e-06	1.54345e-06	1.81682e-06	5.3668e-07	1.0147e-06	1.22652e-06	7.05549e-07	1.11482e-06	1.03347e-06	2.87421e-06	6.44919e-07	1.82214e-06	1.01086e-06	2.38068e-06	1.90092e-06	1.66872e-06	1.25175e-06	1.52474e-06	1.01044e-06	2.01305e-06	ko09160	Human Diseases	ko09174	Infectious diseases: Parasitic	Leishmaniasis	[PATH:ko05140]
ko05142	0.000517866	0.000470224	0.00055112	0.000516846	0.000475893	0.000502665	0.000413279	0.00058765	0.000674202	0.000315008	0.000639871	0.000573857	0.000592776	0.000526352	0.000542524	0.000535447	0.000501501	0.000309024	0.000531703	0.000553364	0.000533525	0.00056777	0.000447496	ko09160	Human Diseases	ko09174	Infectious diseases: Parasitic	Chagas disease (American trypanosomiasis)	[PATH:ko05142]
ko05143	0.00058979	0.000622142	0.000611672	0.000587911	0.000559704	0.000621441	0.000480029	0.000664046	0.000734752	0.00037877	0.000703775	0.00062631	0.000622215	0.000582948	0.000596033	0.000610741	0.000570984	0.000355855	0.000577062	0.000657141	0.000607729	0.000623483	0.000537926	ko09160	Human Diseases	ko09174	Infectious diseases: Parasitic	African trypanosomiasis	[PATH:ko05143]
ko05145	3.48598e-05	2.26608e-05	2.39343e-05	2.43817e-05	2.18145e-05	3.80628e-05	1.96729e-05	2.67156e-05	2.39054e-05	2.55026e-05	1.92578e-05	1.54128e-05	2.54457e-05	1.48855e-05	3.074e-05	2.88409e-05	2.02809e-05	1.39588e-05	2.19069e-05	3.64003e-05	3.06918e-05	2.90482e-05	2.16512e-05	ko09160	Human Diseases	ko09174	Infectious diseases: Parasitic	Toxoplasmosis	[PATH:ko05145]
ko05146	0.000285752	0.000422682	0.00019705	0.000321943	0.000371839	0.000255573	0.000200994	0.000213411	0.000204127	0.000203991	0.000208772	0.000144326	0.000149044	0.000130933	0.000216708	0.000251511	0.000253303	0.000216771	0.000258979	0.000263921	0.000258491	0.000226168	0.000224597	ko09160	Human Diseases	ko09174	Infectious diseases: Parasitic	Amoebiasis	[PATH:ko05146]
ko05150	0.00158952	0.00136602	0.00104537	0.00139209	0.00131917	0.00100683	0.00251148	0.00233861	0.00151463	0.00130586	0.00156727	0.00112334	0.000878343	0.00146386	0.00107652	0.00229521	0.000661151	0.000437205	0.00118774	0.0014101	0.00193073	0.00130877	0.00151848	ko09160	Human Diseases	ko09171	Infectious diseases: Bacterial	Staphylococcus aureus infection	[PATH:ko05150]
ko05152	0.00204482	0.00204382	0.00233903	0.00207658	0.00225838	0.0023058	0.00198402	0.00224556	0.00217126	0.00296	0.00246194	0.00171972	0.00183562	0.00152623	0.00207452	0.00163611	0.00248015	0.00313734	0.00205295	0.00199862	0.00165391	0.00199915	0.00250482	ko09160	Human Diseases	ko09171	Infectious diseases: Bacterial	Tuberculosis	[PATH:ko05152]
ko05160	2.69578e-08	9.03881e-09	1.63291e-08	1.7869e-08	1.47437e-08	4.00198e-09	7.26132e-08	7.07451e-08	3.17047e-08	2.74065e-08	3.73756e-08	2.10531e-08	1.07574e-08	2.91919e-08	1.01953e-08	5.29306e-08	1.84897e-09	9.79537e-10	1.70494e-08	1.42993e-08	4.08718e-08	1.72615e-08	4.20198e-08	ko09160	Human Diseases	ko09172	Infectious diseases: Viral	Hepatitis C	[PATH:ko05160]
ko05162	2.69578e-08	9.03881e-09	1.63291e-08	1.7869e-08	1.47437e-08	4.00198e-09	7.26132e-08	7.07451e-08	3.17047e-08	2.74065e-08	3.73756e-08	2.10531e-08	1.07574e-08	2.91919e-08	1.01953e-08	5.29306e-08	1.84897e-09	9.79537e-10	1.70494e-08	1.42993e-08	4.08718e-08	1.72615e-08	4.20198e-08	ko09160	Human Diseases	ko09172	Infectious diseases: Viral	Measles	[PATH:ko05162]
ko05164	5.24743e-05	3.57044e-05	3.78223e-05	3.79119e-05	3.51489e-05	5.57191e-05	2.81298e-05	4.34956e-05	4.19745e-05	3.48527e-05	3.58654e-05	2.60885e-05	3.37017e-05	3.25487e-05	4.53218e-05	4.63525e-05	3.60484e-05	2.56653e-05	3.21289e-05	4.9266e-05	4.16893e-05	4.54927e-05	4.02655e-05	ko09160	Human Diseases	ko09172	Infectious diseases: Viral	Influenza A	[PATH:ko05164]
ko05168	3.209e-05	2.0009e-05	2.0381e-05	2.17539e-05	1.89384e-05	3.10451e-05	1.74552e-05	1.99703e-05	1.57999e-05	2.01467e-05	1.25533e-05	1.20735e-05	2.2068e-05	1.22627e-05	2.81276e-05	2.50134e-05	1.70862e-05	1.15195e-05	1.93515e-05	3.06246e-05	2.63239e-05	2.65076e-05	1.73677e-05	ko09160	Human Diseases	ko09172	Infectious diseases: Viral	Herpes simplex infection	[PATH:ko05168]
ko05169	3.39024e-08	1.11228e-06	8.98626e-09	1.26783e-07	6.5851e-09	1.35716e-09	4.39039e-08	2.69534e-08	1.8301e-08	1.05447e-08	1.43112e-08	4.1472e-08	1.84345e-08	9.11727e-08	1.35589e-07	3.08618e-08	2.9328e-08	2.32481e-08	1.49279e-08	1.75367e-08	5.23026e-08	3.66262e-08	1.94516e-08	ko09160	Human Diseases	ko09172	Infectious diseases: Viral	Epstein-Barr virus infection	[PATH:ko05169]
ko05200	0.000326578	0.000269286	0.000309743	0.000320407	0.000316541	0.00029203	0.000415562	0.000330081	0.00033195	0.000483903	0.000315993	0.00032985	0.00033952	0.000345922	0.000329089	0.000345377	0.000293142	0.00043533	0.000335127	0.000316476	0.000340105	0.000327465	0.000302184	ko09160	Human Diseases	ko09161	Cancers: Overview	Pathways in cancer	[PATH:ko05200]
ko05202	1.22406e-06	6.68561e-07	8.79074e-07	9.797e-07	7.27733e-07	1.53979e-06	1.9147e-06	1.44852e-06	1.18416e-06	8.45303e-07	8.68388e-07	1.14207e-06	1.68223e-06	2.47896e-06	1.62028e-06	1.97379e-06	5.43388e-07	3.23963e-07	1.01957e-06	1.45404e-06	2.98786e-06	9.94508e-07	9.91308e-07	ko09160	Human Diseases	ko09161	Cancers: Overview	Transcriptional misregulation in cancer	[PATH:ko05202]
ko05203	0.000210245	0.000258626	0.000202742	0.000224667	0.000230163	0.000217263	0.00026455	0.000218436	0.000241624	0.000290209	0.000219968	0.000245051	0.000245238	0.000253947	0.000200987	0.000231885	0.000183752	0.000255959	0.000232489	0.000232305	0.000237874	0.000223743	0.000190624	ko09160	Human Diseases	ko09161	Cancers: Overview	Viral carcinogenesis	[PATH:ko05203]
ko05204	0.000861576	0.000653131	0.00082885	0.000768882	0.0006903	0.000857339	0.000816651	0.000653281	0.000601396	0.000918572	0.000593845	0.000644854	0.000933546	0.000690782	0.000939468	0.000809815	0.000810531	0.000887526	0.000721302	0.000819752	0.000883279	0.000870103	0.000722566	ko09160	Human Diseases	ko09161	Cancers: Overview	Chemical carcinogenesis	[PATH:ko05204]
ko05210	3.2063e-05	2e-05	2.03646e-05	2.1736e-05	1.89237e-05	3.10411e-05	1.73826e-05	1.98996e-05	1.57682e-05	2.01193e-05	1.2516e-05	1.20525e-05	2.20572e-05	1.22335e-05	2.81174e-05	2.49604e-05	1.70843e-05	1.15185e-05	1.93345e-05	3.06103e-05	2.6283e-05	2.64903e-05	1.73256e-05	ko09160	Human Diseases	ko09162	Cancers: Specific types	Colorectal cancer	[PATH:ko05210]
ko05211	0.000213959	0.000194125	0.00019951	0.000216716	0.000210593	0.000194631	0.000260601	0.00021935	0.00021177	0.000294093	0.000212845	0.000197221	0.0002064	0.000207102	0.000217125	0.00022549	0.000190434	0.000260901	0.000219952	0.000211499	0.000223961	0.000216067	0.000201186	ko09160	Human Diseases	ko09162	Cancers: Specific types	Renal cell carcinoma	[PATH:ko05211]
ko05214	2.81191e-08	1.637e-08	2.35151e-08	1.63303e-08	2.16518e-08	1.4926e-08	3.27179e-09	3.41799e-08	3.29733e-08	7.00093e-09	4.46118e-08	1.36642e-08	1.09438e-08	5.96749e-09	1.92369e-08	6.72474e-09	2.25358e-08	1.90742e-08	1.02571e-08	1.09515e-08	6.0537e-09	1.37015e-08	2.82358e-08	ko09160	Human Diseases	ko09162	Cancers: Specific types	Glioma	[PATH:ko05214]
ko05215	7.17979e-05	4.808e-05	8.11873e-05	7.46463e-05	8.00612e-05	5.51985e-05	0.000129411	8.13246e-05	9.36437e-05	0.000160105	8.22182e-05	0.000112454	0.000100462	0.000119169	7.38693e-05	8.60594e-05	7.12756e-05	0.000150542	8.84534e-05	6.6539e-05	8.14736e-05	7.57446e-05	7.21365e-05	ko09160	Human Diseases	ko09162	Cancers: Specific types	Prostate cancer	[PATH:ko05215]
ko05219	0.000107229	0.000106628	0.000130597	9.39124e-05	9.37584e-05	9.23732e-05	0.000105235	0.000128796	0.000126961	6.04285e-05	0.000132726	0.000145664	0.000130147	0.00013509	0.000113485	0.000106848	0.000104573	7.03056e-05	0.000101023	8.82363e-05	9.75168e-05	9.6822e-05	0.000102669	ko09160	Human Diseases	ko09162	Cancers: Specific types	Bladder cancer	[PATH:ko05219]
ko05220	4.29593e-06	3.80003e-06	3.83182e-06	4.29124e-06	3.48525e-06	6.13486e-06	4.47176e-06	3.33083e-06	3.10723e-06	4.32649e-06	2.9635e-06	4.99756e-06	5.39958e-06	4.96611e-06	5.01395e-06	4.87965e-06	8.25317e-06	6.32332e-06	4.03604e-06	4.7575e-06	4.23036e-06	5.75884e-06	7.14184e-06	ko09160	Human Diseases	ko09162	Cancers: Specific types	Chronic myeloid leukemia	[PATH:ko05220]
ko05222	3.73314e-05	2.42507e-05	2.70537e-05	2.57873e-05	2.375e-05	3.70817e-05	2.16296e-05	2.73388e-05	2.47213e-05	2.5805e-05	1.94676e-05	1.58024e-05	2.80019e-05	1.50799e-05	3.39834e-05	2.92921e-05	2.51563e-05	1.9189e-05	2.36336e-05	3.44102e-05	3.08046e-05	3.09462e-05	2.38759e-05	ko09160	Human Diseases	ko09162	Cancers: Specific types	Small cell lung cancer	[PATH:ko05222]
ko05322	2.83306e-05	2.08578e-05	4.74335e-05	3.18951e-05	3.78448e-05	2.22631e-05	1.60366e-05	3.90377e-05	3.72198e-05	1.23517e-05	4.46112e-05	2.23443e-05	2.66196e-05	2.00586e-05	2.91616e-05	2.14495e-05	3.43362e-05	2.34882e-05	3.62939e-05	2.59702e-05	2.896e-05	2.5555e-05	3.38129e-05	ko09160	Human Diseases	ko09163	Immune diseases	Systemic lupus erythematosus	[PATH:ko05322]
ko05340	0.000477729	0.000446226	0.000564319	0.000438463	0.000457042	0.000504387	0.000347398	0.000645019	0.000654123	0.000283183	0.00071753	0.000564869	0.000529999	0.000511809	0.00049574	0.000418563	0.000605219	0.000401439	0.000449613	0.000412434	0.000418913	0.00045357	0.000588187	ko09160	Human Diseases	ko09163	Immune diseases	Primary immunodeficiency	[PATH:ko05340]
ko05410	3.02705e-05	2.16888e-05	2.05397e-05	3.00802e-05	2.23139e-05	4.82239e-05	2.65443e-05	1.82524e-05	1.53425e-05	3.92251e-05	1.04271e-05	1.46108e-05	3.69059e-05	1.57406e-05	2.60968e-05	4.24922e-05	1.18427e-05	8.52483e-06	2.29913e-05	5.24677e-05	4.23196e-05	3.71092e-05	1.67353e-05	ko09160	Human Diseases	ko09166	Cardiovascular diseases	Hypertrophic cardiomyopathy (HCM)	[PATH:ko05410]
ko05412	6.55839e-07	2.85357e-07	4.76625e-07	9.31239e-08	2.47796e-07	1.21123e-06	6.18792e-07	1.87706e-06	4.57445e-07	1.01294e-06	1.3625e-07	4.64004e-07	1.40304e-07	5.03839e-07	2.82339e-07	9.83104e-07	1.55258e-08	8.83085e-08	1.39513e-07	4.27257e-07	2.875e-07	1.66161e-07	2.50966e-07	ko09160	Human Diseases	ko09166	Cardiovascular diseases	Arrhythmogenic right ventricular cardiomyopathy (ARVC)	[PATH:ko05412]
ko05414	6.55839e-07	2.85357e-07	4.76625e-07	9.31239e-08	2.47796e-07	1.21123e-06	6.18792e-07	1.87706e-06	4.57445e-07	1.01294e-06	1.3625e-07	4.64004e-07	1.40304e-07	5.03839e-07	2.82339e-07	9.83104e-07	1.55258e-08	8.83085e-08	1.39513e-07	4.27257e-07	2.875e-07	1.66161e-07	2.50966e-07	ko09160	Human Diseases	ko09166	Cardiovascular diseases	Dilated cardiomyopathy (DCM)	[PATH:ko05414]
ko05416	3.22057e-05	2.00519e-05	2.04763e-05	2.1736e-05	1.89454e-05	3.12868e-05	1.74476e-05	2.03587e-05	1.57992e-05	2.03111e-05	1.25253e-05	1.21244e-05	2.20722e-05	1.22905e-05	2.81567e-05	2.50953e-05	1.70843e-05	1.15366e-05	1.93345e-05	3.06555e-05	2.6283e-05	2.64903e-05	1.73503e-05	ko09160	Human Diseases	ko09166	Cardiovascular diseases	Viral myocarditis	[PATH:ko05416]
